# Supplementary material for: Intermolecular interactions underlie protein/peptide phase separation irrespective of sequence and structure at crowded milieu
Source: Nat Commun. 2023 Oct 4;14:6199. doi: 10.1038/s41467-023-41864-9 (PMC10550955; doi:10.1038/s41467-023-41864-9)
Supplement: Supplementary file 6 — Source Data [file 41467_2023_41864_MOESM6_ESM.zip]

Archive with 9 entries (8 files):
- Source Data file/
- Source Data file/Supplementary Fig 15a.xlsx
- __MACOSX/Source Data file/._Supplementary Fig 15a.xlsx
- Source Data file/.DS_Store
- __MACOSX/Source Data file/._.DS_Store
- Source Data file/Supplementary Fig 12.xlsx
- __MACOSX/Source Data file/._Supplementary Fig 12.xlsx
- Source Data file/Source Data.xlsx
- __MACOSX/Source Data file/._Source Data.xlsx
