# Supplementary material for: Intermolecular interactions underlie protein/peptide phase separation irrespective of sequence and structure at crowded milieu
Source: Nat Commun. 2023 Oct 4;14:6199. doi: 10.1038/s41467-023-41864-9 (PMC10550955; doi:10.1038/s41467-023-41864-9)
Supplement: Supplementary file 6 — Source Data [file 41467_2023_41864_MOESM6_ESM.zip › Source Data file/Supplementary Fig 15a.xlsx]

## Sheet: GG 48 h
Deconvuluted FTIR spectra of GG 48 h
Wavenumber (cm-1)	Dense phase							Dilute phase
	FIT	FIT00	FIT01	FIT02	FIT03	FIT04		FIT	FIT00	FIT01	FIT02	FIT03	FIT04
1699.2	0.0005	1e-05	6e-05	1e-05	0	0.00058		0.0005	1e-05	5e-05	1e-05	0	0.00058
1697.3	0.00065	1e-05	6e-05	1e-05	0	0.00074		0.00065	1e-05	6e-05	1e-05	0	0.00073
1695.3	0.00087	1e-05	7e-05	1e-05	0	0.00097		0.00087	1e-05	6e-05	1e-05	0	0.00096
1693.4	0.0012	1e-05	8e-05	1e-05	0	0.00131		0.0012	2e-05	7e-05	1e-05	0	0.0013
1691.5	0.00172	2e-05	9e-05	1e-05	0	0.00184		0.00173	2e-05	7e-05	1e-05	0	0.00184
1689.6	0.00251	2e-05	9e-05	1e-05	0	0.00265		0.00253	2e-05	8e-05	1e-05	0	0.00265
1687.6	0.00356	3e-05	0.0001	2e-05	0	0.00371		0.00355	3e-05	9e-05	2e-05	0	0.00369
1685.7	0.00432	4e-05	0.00012	2e-05	0	0.00449		0.00423	4e-05	0.0001	2e-05	0	0.0044
1683.8	0.00401	5e-05	0.00013	2e-05	0	0.00421		0.00385	5e-05	0.00012	2e-05	0	0.00405
1681.8	0.00299	7e-05	0.00015	2e-05	0	0.00324		0.00285	8e-05	0.00013	2e-05	0	0.00308
1679.9	0.00206	0.00012	0.00017	2e-05	0	0.00237		0.00195	0.00013	0.00015	2e-05	0	0.00226
1678	0.00142	0.00022	0.0002	2e-05	0	0.00186		0.00135	0.00023	0.00018	2e-05	0	0.00179
1676	0.00101	0.00047	0.00023	3e-05	1e-05	0.00174		0.00096	0.00051	0.00021	3e-05	0	0.00171
1674.1	0.00074	0.00116	0.00027	3e-05	1e-05	0.00221		0.00071	0.0012	0.00024	3e-05	1e-05	0.00219
1672.2	0.00057	0.00117	0.00032	3e-05	1e-05	0.0021		0.00054	0.00115	0.00029	3e-05	1e-05	0.00202
1670.3	0.00044	0.00048	0.00039	4e-05	1e-05	0.00135		0.00043	0.00048	0.00036	4e-05	1e-05	0.00131
1668.3	0.00036	0.00022	0.00048	4e-05	1e-05	0.0011		0.00034	0.00022	0.00045	4e-05	1e-05	0.00107
1666.4	0.00029	0.00012	0.00061	5e-05	1e-05	0.00108		0.00028	0.00012	0.00058	5e-05	1e-05	0.00104
1664.5	0.00024	8e-05	0.0008	5e-05	1e-05	0.00117		0.00023	8e-05	0.00077	5e-05	1e-05	0.00114
1662.5	0.0002	5e-05	0.00107	6e-05	1e-05	0.0014		0.0002	5e-05	0.00106	6e-05	1e-05	0.00138
1660.6	0.00018	4e-05	0.00151	7e-05	1e-05	0.0018		0.00017	4e-05	0.00152	7e-05	1e-05	0.00181
1658.7	0.00015	3e-05	0.00221	8e-05	1e-05	0.00249		0.00015	3e-05	0.00228	9e-05	1e-05	0.00255
1656.8	0.00013	2e-05	0.00337	0.0001	1e-05	0.00364		0.00013	2e-05	0.00349	0.0001	1e-05	0.00376
1654.8	0.00012	2e-05	0.00504	0.00012	1e-05	0.00531		0.00011	2e-05	0.00496	0.00013	1e-05	0.00523
1652.9	0.0001	1e-05	0.00638	0.00015	1e-05	0.00666		0.0001	2e-05	0.00544	0.00016	1e-05	0.00572
1651	9e-05	1e-05	0.00582	0.00019	2e-05	0.00614		9e-05	1e-05	0.00427	0.0002	2e-05	0.00459
1649	8e-05	1e-05	0.00411	0.00026	2e-05	0.00448		8e-05	1e-05	0.00285	0.00027	2e-05	0.00322
1647.1	7e-05	1e-05	0.00269	0.00035	2e-05	0.00314		7e-05	1e-05	0.00186	0.00036	2e-05	0.00233
1645.2	7e-05	1e-05	0.0018	0.0005	3e-05	0.00239		7e-05	1e-05	0.00127	0.00052	2e-05	0.00188
1643.3	6e-05	1e-05	0.00125	0.00074	3e-05	0.00209		6e-05	1e-05	0.0009	0.00077	3e-05	0.00177
1641.3	6e-05	1e-05	0.00091	0.00114	4e-05	0.00215		6e-05	1e-05	0.00067	0.00119	3e-05	0.00195
1639.4	5e-05	1e-05	0.00069	0.0017	4e-05	0.00249		5e-05	1e-05	0.00051	0.00175	4e-05	0.00236
1637.5	5e-05	0	0.00054	0.00205	5e-05	0.00269		5e-05	0	0.0004	0.00208	5e-05	0.00259
1635.5	4e-05	0	0.00043	0.00174	7e-05	0.00229		4e-05	0	0.00033	0.00174	6e-05	0.00218
1633.6	4e-05	0	0.00035	0.00118	9e-05	0.00166		4e-05	0	0.00027	0.00118	8e-05	0.00158
1631.7	4e-05	0	0.00029	0.00076	0.00012	0.00122		4e-05	0	0.00022	0.00077	0.00012	0.00115
1629.8	4e-05	0	0.00025	0.00051	0.00017	0.00097		3e-05	0	0.00019	0.00051	0.00017	0.00091
1627.8	3e-05	0	0.00021	0.00036	0.00026	0.00087		3e-05	0	0.00016	0.00036	0.00025	0.00082
1625.9	3e-05	0	0.00018	0.00026	0.00043	0.00091		3e-05	0	0.00014	0.00027	0.00042	0.00086
1624	3e-05	0	0.00016	0.0002	0.00077	0.00116		3e-05	0	0.00012	0.0002	0.00076	0.00111
1622	3e-05	0	0.00014	0.00016	0.00127	0.0016		3e-05	0	0.00011	0.00016	0.00124	0.00153
1620.1	3e-05	0	0.00012	0.00012	0.00132	0.00159		3e-05	0	0.0001	0.00013	0.00121	0.00147
1618.2	2e-05	0	0.00011	0.0001	0.00082	0.00106		2e-05	0	9e-05	0.0001	0.00073	0.00095
1616.3	2e-05	0	0.0001	8e-05	0.00046	0.00067		2e-05	0	8e-05	9e-05	0.00041	0.0006
1614.3	2e-05	0	9e-05	7e-05	0.00028	0.00046		2e-05	0	7e-05	7e-05	0.00025	0.00042
1612.4	2e-05	0	8e-05	6e-05	0.00018	0.00035		2e-05	0	6e-05	6e-05	0.00016	0.00031
1610.5	2e-05	0	7e-05	5e-05	0.00013	0.00027		2e-05	0	6e-05	5e-05	0.00011	0.00025
1608.5	2e-05	0	7e-05	5e-05	9e-05	0.00023		2e-05	0	5e-05	5e-05	8e-05	0.00021
1606.6	2e-05	0	6e-05	4e-05	7e-05	0.00019		2e-05	0	5e-05	4e-05	6e-05	0.00017
1604.7	2e-05	0	6e-05	4e-05	6e-05	0.00017		2e-05	0	5e-05	4e-05	5e-05	0.00015
1602.8	2e-05	0	5e-05	3e-05	4e-05	0.00015		2e-05	0	4e-05	3e-05	4e-05	0.00013
1600.8	2e-05	0	5e-05	3e-05	4e-05	0.00013		2e-05	0	4e-05	3e-05	3e-05	0.00012

## Sheet: LT 48 h
LT 48 h
Wavenumber (cm-1)	Dilute phase							Dense phase
	FIT	FIT00	FIT01	FIT02	FIT03	FIT04		FIT	FIT00	FIT01	FIT02	FIT03	FIT04
1699.2	3e-05	5e-05	0.00011	5e-05	0	0.00025		0.00017	0.00013	2e-05	7e-05	1e-05	0.00039
1697.3	3e-05	6e-05	0.00012	5e-05	0	0.00027		0.00018	0.00015	2e-05	7e-05	1e-05	0.00044
1695.3	3e-05	8e-05	0.00013	6e-05	0	0.00031		0.0002	0.00018	3e-05	8e-05	1e-05	0.00049
1693.4	4e-05	0.0001	0.00014	6e-05	1e-05	0.00035		0.00021	0.00022	3e-05	8e-05	1e-05	0.00056
1691.5	5e-05	0.00013	0.00016	7e-05	1e-05	0.0004		0.00023	0.00028	4e-05	9e-05	1e-05	0.00065
1689.6	6e-05	0.00017	0.00017	7e-05	1e-05	0.00047		0.00026	0.00036	4e-05	0.0001	1e-05	0.00076
1687.6	7e-05	0.00023	0.00019	7e-05	1e-05	0.00057		0.00028	0.00047	5e-05	0.0001	1e-05	0.00092
1685.7	8e-05	0.00034	0.00021	8e-05	1e-05	0.00071		0.00031	0.00064	6e-05	0.00011	1e-05	0.00113
1683.8	0.00011	0.00051	0.00023	9e-05	1e-05	0.00094		0.00035	0.00087	8e-05	0.00012	1e-05	0.00142
1681.8	0.00014	0.00081	0.00026	9e-05	1e-05	0.00131		0.00039	0.00117	0.0001	0.00013	1e-05	0.0018
1679.9	0.00019	0.00121	0.00029	0.0001	1e-05	0.0018		0.00043	0.00147	0.00012	0.00014	1e-05	0.00217
1678	0.00026	0.00138	0.00033	0.00011	1e-05	0.00209		0.00049	0.00157	0.00016	0.00015	1e-05	0.00239
1676	0.00039	0.00108	0.00038	0.00012	1e-05	0.00198		0.00056	0.0014	0.00023	0.00017	1e-05	0.00236
1674.1	0.00063	0.00069	0.00044	0.00013	1e-05	0.00189		0.00064	0.00109	0.00033	0.00019	1e-05	0.00226
1672.2	0.00102	0.00044	0.00051	0.00014	1e-05	0.00212		0.00075	0.0008	0.00051	0.00021	1e-05	0.00228
1670.3	0.00147	0.0003	0.0006	0.00016	1e-05	0.00253		0.00088	0.00059	0.00085	0.00023	2e-05	0.00255
1668.3	0.00143	0.00021	0.00071	0.00017	1e-05	0.00253		0.00104	0.00044	0.00139	0.00025	2e-05	0.00313
1666.4	0.00096	0.00015	0.00086	0.00019	1e-05	0.00217		0.00125	0.00034	0.00174	0.00028	2e-05	0.00363
1664.5	0.00058	0.00012	0.00106	0.00021	1e-05	0.00199		0.00152	0.00026	0.00136	0.00032	2e-05	0.00348
1662.5	0.00037	9e-05	0.00133	0.00024	1e-05	0.00205		0.00188	0.00021	0.00083	0.00036	2e-05	0.0033
1660.6	0.00025	7e-05	0.0017	0.00027	2e-05	0.00231		0.00236	0.00017	0.0005	0.00041	2e-05	0.00347
1658.7	0.00018	6e-05	0.00223	0.00031	2e-05	0.00279		0.003	0.00014	0.00032	0.00048	3e-05	0.00397
1656.8	0.00013	5e-05	0.00296	0.00035	2e-05	0.00351		0.00383	0.00012	0.00022	0.00056	3e-05	0.00475
1654.8	0.0001	4e-05	0.00394	0.00041	2e-05	0.00451		0.00483	0.0001	0.00016	0.00065	3e-05	0.00578
1652.9	8e-05	4e-05	0.00509	0.00047	2e-05	0.00571		0.00586	9e-05	0.00012	0.00077	4e-05	0.00688
1651	7e-05	3e-05	0.00604	0.00056	3e-05	0.00672		0.00657	8e-05	9e-05	0.00093	4e-05	0.00771
1649	5e-05	3e-05	0.0062	0.00066	3e-05	0.00697		0.0066	7e-05	8e-05	0.00112	4e-05	0.00791
1647.1	5e-05	2e-05	0.00544	0.0008	3e-05	0.00634		0.00593	6e-05	6e-05	0.00137	5e-05	0.00747
1645.2	4e-05	2e-05	0.00429	0.00097	4e-05	0.00536		0.00491	5e-05	5e-05	0.00168	6e-05	0.00675
1643.3	3e-05	2e-05	0.00323	0.00119	5e-05	0.00453		0.0039	5e-05	4e-05	0.00206	7e-05	0.00611
1641.3	3e-05	2e-05	0.00243	0.00147	5e-05	0.004		0.00306	4e-05	4e-05	0.00247	8e-05	0.00569
1639.4	3e-05	2e-05	0.00185	0.00181	6e-05	0.00376		0.00241	4e-05	3e-05	0.00287	9e-05	0.00544
1637.5	2e-05	1e-05	0.00143	0.00219	7e-05	0.00373		0.00192	4e-05	3e-05	0.00314	0.00011	0.00523
1635.5	2e-05	1e-05	0.00114	0.00254	9e-05	0.0038		0.00155	3e-05	2e-05	0.00317	0.00014	0.00491
1633.6	2e-05	1e-05	0.00092	0.00275	0.00011	0.00381		0.00127	3e-05	2e-05	0.00296	0.00017	0.00445
1631.7	2e-05	1e-05	0.00075	0.00274	0.00014	0.00366		0.00105	3e-05	2e-05	0.00258	0.00022	0.0039
1629.8	1e-05	1e-05	0.00063	0.00251	0.00019	0.00335		0.00089	2e-05	2e-05	0.00216	0.00029	0.00338
1627.8	1e-05	1e-05	0.00053	0.00215	0.00025	0.00296		0.00076	2e-05	2e-05	0.00177	0.00039	0.00296
1625.9	1e-05	1e-05	0.00046	0.00178	0.00035	0.00261		0.00065	2e-05	1e-05	0.00144	0.00054	0.00268
1624	1e-05	1e-05	0.00039	0.00144	0.00051	0.00237		0.00057	2e-05	1e-05	0.00118	0.00078	0.00256
1622	1e-05	1e-05	0.00034	0.00117	0.00077	0.0023		0.0005	2e-05	1e-05	0.00097	0.00111	0.00261
1620.1	1e-05	1e-05	0.0003	0.00095	0.0011	0.00238		0.00044	2e-05	1e-05	0.00081	0.00144	0.00271
1618.2	1e-05	1e-05	0.00027	0.00078	0.00131	0.00238		0.00039	2e-05	1e-05	0.00068	0.00149	0.00259
1616.3	1e-05	1e-05	0.00024	0.00065	0.00115	0.00206		0.00035	2e-05	1e-05	0.00058	0.00122	0.00217
1614.3	1e-05	1e-05	0.00021	0.00055	0.00082	0.0016		0.00031	1e-05	1e-05	0.0005	0.00087	0.00171
1612.4	1e-05	1e-05	0.00019	0.00047	0.00055	0.00122		0.00028	1e-05	1e-05	0.00043	0.00061	0.00134
1610.5	1e-05	1e-05	0.00018	0.0004	0.00037	0.00096		0.00026	1e-05	1e-05	0.00038	0.00043	0.00108
1608.5	1e-05	0	0.00016	0.00035	0.00027	0.00078		0.00023	1e-05	1e-05	0.00033	0.00031	0.0009
1606.6	1e-05	0	0.00015	0.0003	0.0002	0.00065		0.00022	1e-05	1e-05	0.00029	0.00024	0.00076
1604.7	1e-05	0	0.00013	0.00027	0.00015	0.00056		0.0002	1e-05	1e-05	0.00026	0.00018	0.00066
1602.8	1e-05	0	0.00012	0.00024	0.00012	0.00049		0.00018	1e-05	1e-05	0.00023	0.00015	0.00058
1600.8	0	0	0.00011	0.00021	9e-05	0.00043		0.00017	1e-05	1e-05	0.00021	0.00012	0.00051

## Sheet: CATA 48 h
CATA 48 h
Wavenumber (cm-1)	Dense phase							Dilute phase
	FIT	FIT00	FIT01	FIT02	FIT03	FIT04		FIT	FIT00	FIT01	FIT02	FIT03	FIT04
1699.2	0.00016	1e-05	0.0002	2e-05	1e-05	0		0.00018	0	2e-05	0	0	0.0002
1697.3	0.0002	1e-05	0.00025	3e-05	1e-05	0		0.00023	0	2e-05	0	0	0.00026
1695.3	0.00027	1e-05	0.00032	3e-05	1e-05	0		0.0003	1e-05	2e-05	1e-05	0	0.00034
1693.4	0.00037	1e-05	0.00043	3e-05	1e-05	0		0.00041	1e-05	3e-05	1e-05	0	0.00045
1691.5	0.00053	1e-05	0.00059	3e-05	1e-05	0		0.00058	1e-05	3e-05	1e-05	0	0.00062
1689.6	0.00076	2e-05	0.00083	4e-05	1e-05	0		0.0008	1e-05	3e-05	1e-05	0	0.00085
1687.6	0.00109	2e-05	0.00117	4e-05	1e-05	0		0.00103	1e-05	4e-05	1e-05	0	0.00109
1685.7	0.00139	3e-05	0.00148	5e-05	1e-05	0		0.00112	2e-05	4e-05	1e-05	0	0.00118
1683.8	0.00138	4e-05	0.00149	5e-05	1e-05	0		0.00098	2e-05	5e-05	1e-05	0	0.00106
1681.8	0.00108	6e-05	0.00121	6e-05	2e-05	0		0.00074	4e-05	5e-05	1e-05	0	0.00084
1679.9	0.00075	9e-05	0.00093	7e-05	2e-05	0		0.00053	6e-05	6e-05	1e-05	0	0.00066
1678	0.00052	0.00016	0.00077	8e-05	2e-05	0		0.00038	0.00012	7e-05	1e-05	0	0.00059
1676	0.00036	0.00031	0.00079	9e-05	2e-05	0		0.00028	0.00029	8e-05	1e-05	0	0.00066
1674.1	0.00027	0.00069	0.00109	0.00011	2e-05	0		0.00021	0.00044	0.0001	1e-05	0	0.00076
1672.2	0.0002	0.00099	0.00136	0.00014	3e-05	0		0.00017	0.00023	0.00012	1e-05	0	0.00053
1670.3	0.00016	0.00051	0.00088	0.00017	3e-05	0		0.00013	0.0001	0.00014	2e-05	0	0.0004
1668.3	0.00013	0.00024	0.00061	0.00021	3e-05	1e-05		0.00011	5e-05	0.00018	2e-05	0	0.00036
1666.4	0.0001	0.00013	0.00055	0.00028	4e-05	1e-05		9e-05	3e-05	0.00024	2e-05	0	0.00038
1664.5	8e-05	8e-05	0.00059	0.00038	4e-05	1e-05		7e-05	2e-05	0.00032	2e-05	0	0.00044
1662.5	7e-05	5e-05	0.00072	0.00053	5e-05	1e-05		6e-05	2e-05	0.00045	3e-05	0	0.00055
1660.6	6e-05	4e-05	0.00096	0.0008	6e-05	1e-05		5e-05	1e-05	0.00066	3e-05	0	0.00076
1658.7	5e-05	3e-05	0.00142	0.00126	7e-05	1e-05		5e-05	1e-05	0.00103	4e-05	0	0.00112
1656.8	5e-05	2e-05	0.00221	0.00205	9e-05	1e-05		4e-05	1e-05	0.00162	4e-05	0	0.00171
1654.8	4e-05	2e-05	0.00312	0.00295	0.0001	1e-05		4e-05	1e-05	0.00226	5e-05	0	0.00236
1652.9	4e-05	1e-05	0.00307	0.00288	0.00013	1e-05		3e-05	0	0.00224	7e-05	0	0.00235
1651	3e-05	1e-05	0.00218	0.00195	0.00017	1e-05		3e-05	0	0.00158	9e-05	0	0.0017
1649	3e-05	1e-05	0.00148	0.0012	0.00023	1e-05		3e-05	0	0.001	0.00011	0	0.00115
1647.1	3e-05	1e-05	0.00113	0.00076	0.00032	2e-05		2e-05	0	0.00065	0.00016	0	0.00083
1645.2	2e-05	1e-05	0.00102	0.00051	0.00046	2e-05		2e-05	0	0.00044	0.00022	0	0.00069
1643.3	2e-05	1e-05	0.00111	0.00037	0.0007	2e-05		2e-05	0	0.00031	0.00034	1e-05	0.00068
1641.3	2e-05	1e-05	0.0014	0.00027	0.00107	3e-05		2e-05	0	0.00023	0.00052	1e-05	0.00078
1639.4	2e-05	0	0.00176	0.00021	0.0015	3e-05		2e-05	0	0.00018	0.00075	1e-05	0.00096
1637.5	2e-05	0	0.00177	0.00017	0.00154	4e-05		2e-05	0	0.00014	0.00085	1e-05	0.00102
1635.5	2e-05	0	0.00136	0.00013	0.00115	6e-05		1e-05	0	0.00012	0.00069	1e-05	0.00083
1633.6	1e-05	0	0.00095	0.00011	0.00075	7e-05		1e-05	0	0.0001	0.00046	2e-05	0.00059
1631.7	1e-05	0	0.0007	9e-05	0.00049	0.0001		1e-05	0	8e-05	0.0003	2e-05	0.00042
1629.8	1e-05	0	0.00058	8e-05	0.00034	0.00015		1e-05	0	7e-05	0.0002	3e-05	0.00032
1627.8	1e-05	0	0.00056	7e-05	0.00024	0.00024		1e-05	0	6e-05	0.00014	5e-05	0.00027
1625.9	1e-05	0	0.00064	6e-05	0.00018	0.00039		1e-05	0	5e-05	0.00011	9e-05	0.00026
1624	1e-05	0	0.00083	5e-05	0.00014	0.00063		1e-05	0	4e-05	8e-05	0.00017	0.00031
1622	1e-05	0	0.00093	5e-05	0.00011	0.00077		1e-05	0	4e-05	6e-05	0.0003	0.00041
1620.1	1e-05	0	0.00073	4e-05	9e-05	0.00059		1e-05	0	4e-05	5e-05	0.00027	0.00037
1618.2	1e-05	0	0.00048	4e-05	7e-05	0.00036		1e-05	0	3e-05	4e-05	0.00015	0.00023
1616.3	1e-05	0	0.00032	3e-05	6e-05	0.00022		1e-05	0	3e-05	4e-05	8e-05	0.00015
1614.3	1e-05	0	0.00023	3e-05	5e-05	0.00014		1e-05	0	3e-05	3e-05	5e-05	0.00011
1612.4	1e-05	0	0.00018	3e-05	4e-05	0.0001		1e-05	0	2e-05	3e-05	3e-05	9e-05
1610.5	1e-05	0	0.00014	2e-05	4e-05	7e-05		1e-05	0	2e-05	2e-05	2e-05	7e-05
1608.5	1e-05	0	0.00012	2e-05	3e-05	5e-05		1e-05	0	2e-05	2e-05	2e-05	6e-05
1606.6	1e-05	0	0.0001	2e-05	3e-05	4e-05		1e-05	0	2e-05	2e-05	1e-05	5e-05
1604.7	1e-05	0	9e-05	2e-05	3e-05	3e-05		1e-05	0	2e-05	2e-05	1e-05	5e-05
1602.8	1e-05	0	8e-05	2e-05	2e-05	3e-05		1e-05	0	2e-05	1e-05	1e-05	4e-05
1600.8	1e-05	0	7e-05	2e-05	2e-05	2e-05		1e-05	0	1e-05	1e-05	1e-05	4e-05

## Sheet: Tau 48 h
Tau 48 h
Wavenumber (cm-1)	Dense phase							Dilute phase
	FIT	FIT00	FIT01	FIT02	FIT03	FIT04		FIT	FIT00	FIT01	FIT02	FIT03	FIT04
1699.2	2e-05	0.00014	0.00011	4e-05	0	0.00031		2e-05	0.00014	0.0001	4e-05	0	0.0003
1697.3	2e-05	0.00016	0.00011	4e-05	0	0.00034		2e-05	0.00016	0.0001	4e-05	0	0.00033
1695.3	3e-05	0.00018	0.00012	4e-05	0	0.00038		3e-05	0.00018	0.00011	4e-05	0	0.00036
1693.4	3e-05	0.00021	0.00013	5e-05	0	0.00042		3e-05	0.0002	0.00012	4e-05	0	0.00041
1691.5	4e-05	0.00023	0.00015	5e-05	0	0.00048		4e-05	0.00023	0.00013	5e-05	0	0.00046
1689.6	6e-05	0.00027	0.00016	5e-05	1e-05	0.00054		6e-05	0.00027	0.00014	5e-05	0	0.00052
1687.6	8e-05	0.00032	0.00017	6e-05	1e-05	0.00063		8e-05	0.00031	0.00016	5e-05	0	0.0006
1685.7	0.00011	0.00037	0.00019	6e-05	1e-05	0.00074		0.00011	0.00037	0.00017	6e-05	0	0.00071
1683.8	0.00017	0.00044	0.00021	6e-05	1e-05	0.0009		0.00016	0.00044	0.00019	6e-05	0	0.00086
1681.8	0.00029	0.00054	0.00023	7e-05	1e-05	0.00114		0.00027	0.00053	0.00021	7e-05	1e-05	0.00108
1679.9	0.00053	0.00066	0.00026	8e-05	1e-05	0.00153		0.00048	0.00065	0.00023	7e-05	1e-05	0.00144
1678	0.00083	0.00083	0.00029	8e-05	1e-05	0.00203		0.00077	0.00082	0.00026	8e-05	1e-05	0.00193
1676	0.00075	0.00106	0.00033	9e-05	1e-05	0.00223		0.00078	0.00104	0.00029	8e-05	1e-05	0.0022
1674.1	0.00044	0.00136	0.00037	0.0001	1e-05	0.00228		0.00048	0.00134	0.00033	9e-05	1e-05	0.00225
1672.2	0.00025	0.00178	0.00042	0.0001	1e-05	0.00257		0.00027	0.00174	0.00038	0.0001	1e-05	0.00251
1670.3	0.00015	0.00229	0.00049	0.00012	1e-05	0.00306		0.00017	0.00225	0.00044	0.00011	1e-05	0.00297
1668.3	0.0001	0.00283	0.00057	0.00013	1e-05	0.00363		0.00011	0.00279	0.00051	0.00012	1e-05	0.00353
1666.4	7e-05	0.00316	0.00067	0.00014	1e-05	0.00405		8e-05	0.00315	0.0006	0.00013	1e-05	0.00397
1664.5	5e-05	0.0031	0.0008	0.00016	1e-05	0.00412		6e-05	0.00312	0.00072	0.00015	1e-05	0.00405
1662.5	4e-05	0.00268	0.00096	0.00018	1e-05	0.00386		4e-05	0.00273	0.00086	0.00016	1e-05	0.00381
1660.6	3e-05	0.00213	0.00117	0.0002	1e-05	0.00354		3e-05	0.00219	0.00105	0.00018	1e-05	0.00347
1658.7	3e-05	0.00164	0.00144	0.00022	2e-05	0.00335		3e-05	0.00169	0.0013	0.00021	1e-05	0.00324
1656.8	2e-05	0.00126	0.00179	0.00026	2e-05	0.00335		2e-05	0.0013	0.00163	0.00024	1e-05	0.0032
1654.8	2e-05	0.00098	0.00224	0.0003	2e-05	0.00355		2e-05	0.00101	0.00205	0.00027	2e-05	0.00336
1652.9	2e-05	0.00077	0.00277	0.00034	2e-05	0.00392		2e-05	0.0008	0.00256	0.00032	2e-05	0.00371
1651	1e-05	0.00062	0.00333	0.00041	2e-05	0.00439		1e-05	0.00064	0.00313	0.00037	2e-05	0.00418
1649	1e-05	0.00051	0.00377	0.00048	3e-05	0.0048		1e-05	0.00052	0.00361	0.00045	2e-05	0.00461
1647.1	1e-05	0.00042	0.00392	0.00058	3e-05	0.00496		1e-05	0.00043	0.00382	0.00054	3e-05	0.00482
1645.2	1e-05	0.00035	0.0037	0.00071	4e-05	0.00481		1e-05	0.00036	0.00364	0.00066	3e-05	0.0047
1643.3	1e-05	0.0003	0.00322	0.00089	4e-05	0.00446		1e-05	0.00031	0.00317	0.00082	3e-05	0.00434
1641.3	1e-05	0.00026	0.00266	0.00112	5e-05	0.00409		1e-05	0.00027	0.0026	0.00103	4e-05	0.00395
1639.4	1e-05	0.00023	0.00214	0.00143	6e-05	0.00386		1e-05	0.00023	0.00208	0.00131	5e-05	0.00368
1637.5	1e-05	0.0002	0.00171	0.00182	7e-05	0.00381		1e-05	0.0002	0.00165	0.00167	6e-05	0.00359
1635.5	1e-05	0.00017	0.00138	0.00228	9e-05	0.00393		1e-05	0.00018	0.00132	0.00211	7e-05	0.00368
1633.6	0	0.00016	0.00112	0.00272	0.00011	0.0041		0	0.00016	0.00107	0.00252	9e-05	0.00384
1631.7	0	0.00014	0.00092	0.00295	0.00014	0.00415		0	0.00014	0.00087	0.00277	0.00011	0.00391
1629.8	0	0.00012	0.00077	0.00285	0.00018	0.00393		0	0.00013	0.00073	0.00271	0.00015	0.00372
1627.8	0	0.00011	0.00065	0.00247	0.00025	0.00349		0	0.00011	0.00061	0.00238	0.0002	0.00331
1625.9	0	0.0001	0.00055	0.00201	0.00036	0.00303		0	0.0001	0.00052	0.00194	0.00029	0.00286
1624	0	9e-05	0.00048	0.00158	0.00052	0.00268		0	0.0001	0.00044	0.00153	0.00042	0.0025
1622	0	9e-05	0.00041	0.00124	0.00075	0.00249		0	9e-05	0.00038	0.0012	0.0006	0.00228
1620.1	0	8e-05	0.00036	0.00098	0.00094	0.00236		0	8e-05	0.00034	0.00095	0.00078	0.00214
1618.2	0	7e-05	0.00032	0.00078	0.00092	0.00209		0	7e-05	0.0003	0.00075	0.00078	0.00191
1616.3	0	7e-05	0.00028	0.00063	0.00071	0.00169		0	7e-05	0.00026	0.00061	0.00062	0.00156
1614.3	0	6e-05	0.00025	0.00052	0.00049	0.00133		0	6e-05	0.00023	0.0005	0.00043	0.00123
1612.4	0	6e-05	0.00023	0.00043	0.00034	0.00106		0	6e-05	0.00021	0.00042	0.0003	0.00099
1610.5	0	5e-05	0.00021	0.00037	0.00024	0.00087		0	5e-05	0.00019	0.00035	0.00021	0.00081
1608.5	0	5e-05	0.00019	0.00031	0.00017	0.00073		0	5e-05	0.00017	0.0003	0.00015	0.00068
1606.6	0	5e-05	0.00017	0.00027	0.00013	0.00062		0	5e-05	0.00016	0.00026	0.00011	0.00058
1604.7	0	4e-05	0.00016	0.00024	0.0001	0.00054		0	5e-05	0.00014	0.00023	9e-05	0.00051
1602.8	0	4e-05	0.00014	0.00021	8e-05	0.00048		0	4e-05	0.00013	0.0002	7e-05	0.00045
1600.8	0	4e-05	0.00013	0.00018	7e-05	0.00042		0	4e-05	0.00012	0.00018	6e-05	0.0004

## Sheet: b-cas 48 h
b-cas 48 h
Wavenumber (cm-1)	Dense phase							Dilute phase
	FIT	FIT00	FIT01	FIT02	FIT03	FIT04		FIT	FIT00	FIT01	FIT02	FIT03	FIT04
1699.2	1e-05	0.00057	0.00016	0.00031	5e-05	4e-05		0.00028	4e-05	0.00018	5e-05	1e-05	0.00055
1697.3	1e-05	0.00063	0.00018	0.00033	6e-05	5e-05		0.00031	5e-05	0.0002	5e-05	1e-05	0.00061
1695.3	1e-05	0.00069	0.0002	0.00036	6e-05	6e-05		0.00033	6e-05	0.00022	5e-05	1e-05	0.00068
1693.4	1e-05	0.00077	0.00023	0.00039	6e-05	8e-05		0.00036	8e-05	0.00026	6e-05	1e-05	0.00076
1691.5	1e-05	0.00086	0.00026	0.00043	7e-05	0.0001		0.00039	0.0001	0.0003	6e-05	1e-05	0.00086
1689.6	1e-05	0.00098	0.00029	0.00047	7e-05	0.00013		0.00043	0.00014	0.00034	7e-05	1e-05	0.00098
1687.6	1e-05	0.00113	0.00034	0.00051	8e-05	0.00019		0.00047	0.00019	0.0004	7e-05	1e-05	0.00115
1685.7	1e-05	0.00133	0.0004	0.00057	8e-05	0.00027		0.00052	0.00029	0.00048	8e-05	1e-05	0.00137
1683.8	1e-05	0.00162	0.00047	0.00063	9e-05	0.00042		0.00057	0.00047	0.00058	8e-05	1e-05	0.00171
1681.8	1e-05	0.00207	0.00057	0.0007	0.0001	0.0007		0.00064	0.00081	0.00071	9e-05	1e-05	0.00226
1679.9	1e-05	0.00272	0.00069	0.00078	0.00011	0.00114		0.00071	0.00129	0.00089	0.0001	1e-05	0.003
1678	2e-05	0.00327	0.00085	0.00088	0.00012	0.00141		0.0008	0.00135	0.00113	0.0001	1e-05	0.00339
1676	2e-05	0.00329	0.00107	0.001	0.00013	0.00108		0.00091	0.00088	0.00145	0.00011	1e-05	0.00337
1674.1	2e-05	0.00332	0.00137	0.00114	0.00014	0.00066		0.00104	0.00051	0.00189	0.00012	1e-05	0.00357
1672.2	2e-05	0.00366	0.00178	0.00131	0.00015	0.0004		0.00119	0.00031	0.00244	0.00014	1e-05	0.0041
1670.3	2e-05	0.00428	0.00231	0.00152	0.00017	0.00026		0.00139	0.0002	0.00304	0.00015	2e-05	0.0048
1668.3	2e-05	0.00511	0.00294	0.00177	0.00019	0.00018		0.00162	0.00014	0.00348	0.00017	2e-05	0.00543
1666.4	2e-05	0.00599	0.00353	0.0021	0.00021	0.00013		0.00192	0.0001	0.00351	0.00019	2e-05	0.00574
1664.5	3e-05	0.00666	0.00379	0.0025	0.00024	0.0001		0.00229	8e-05	0.00311	0.00021	2e-05	0.00571
1662.5	3e-05	0.00694	0.00355	0.00301	0.00027	8e-05		0.00276	6e-05	0.00251	0.00024	2e-05	0.00559
1660.6	3e-05	0.00704	0.00297	0.00366	0.00032	6e-05		0.00335	5e-05	0.00195	0.00027	3e-05	0.00565
1658.7	4e-05	0.00725	0.00234	0.00446	0.00037	5e-05		0.00409	4e-05	0.0015	0.00031	3e-05	0.00597
1656.8	4e-05	0.00774	0.0018	0.00543	0.00043	4e-05		0.00498	3e-05	0.00116	0.00036	3e-05	0.00657
1654.8	5e-05	0.00848	0.00139	0.00651	0.00051	3e-05		0.00597	3e-05	0.00091	0.00042	4e-05	0.00738
1652.9	5e-05	0.00931	0.00108	0.00754	0.00061	3e-05		0.00694	3e-05	0.00073	0.0005	4e-05	0.00824
1651	6e-05	0.00996	0.00086	0.00828	0.00074	3e-05		0.00763	2e-05	0.0006	0.00061	5e-05	0.0089
1649	7e-05	0.01015	0.00069	0.00845	0.00091	2e-05		0.00779	2e-05	0.00049	0.00074	5e-05	0.0091
1647.1	8e-05	0.0098	0.00057	0.00798	0.00114	2e-05		0.00737	2e-05	0.00041	0.00092	6e-05	0.00878
1645.2	9e-05	0.00911	0.00048	0.00706	0.00146	2e-05		0.00652	2e-05	0.00035	0.00116	7e-05	0.00812
1643.3	0.00011	0.00839	0.0004	0.00598	0.00188	2e-05		0.00552	1e-05	0.0003	0.00148	8e-05	0.0074
1641.3	0.00013	0.00786	0.00034	0.00495	0.00243	1e-05		0.00456	1e-05	0.00026	0.00192	0.0001	0.00685
1639.4	0.00016	0.00758	0.0003	0.00406	0.00305	1e-05		0.00374	1e-05	0.00023	0.00246	0.00013	0.00656
1637.5	0.00021	0.00739	0.00026	0.00333	0.00358	1e-05		0.00306	1e-05	0.0002	0.00306	0.00016	0.00649
1635.5	0.00027	0.00704	0.00023	0.00275	0.00378	1e-05		0.00253	1e-05	0.00018	0.00352	0.0002	0.00644
1633.6	0.00036	0.00637	0.0002	0.00229	0.0035	1e-05		0.00211	1e-05	0.00016	0.00359	0.00027	0.00614
1631.7	0.0005	0.00555	0.00018	0.00193	0.00293	1e-05		0.00178	1e-05	0.00014	0.00324	0.00038	0.00554
1629.8	0.00071	0.00484	0.00016	0.00164	0.00232	1e-05		0.00151	1e-05	0.00013	0.00266	0.00054	0.00485
1627.8	0.00103	0.00439	0.00014	0.00141	0.0018	1e-05		0.00129	1e-05	0.00012	0.00209	0.00079	0.0043
1625.9	0.00143	0.00418	0.00013	0.00122	0.0014	1e-05		0.00112	1e-05	0.00011	0.00162	0.00114	0.00399
1624	0.00168	0.00397	0.00012	0.00107	0.0011	1e-05		0.00098	1e-05	0.0001	0.00126	0.00144	0.00378
1622	0.00153	0.00346	0.00011	0.00094	0.00088	1e-05		0.00086	1e-05	9e-05	0.00099	0.00139	0.00334
1620.1	0.00114	0.00278	0.0001	0.00083	0.00071	1e-05		0.00076	1e-05	8e-05	0.0008	0.00105	0.0027
1618.2	0.00079	0.00221	9e-05	0.00074	0.00059	1e-05		0.00068	0	8e-05	0.00065	0.00072	0.00213
1616.3	0.00055	0.00179	8e-05	0.00066	0.00049	1e-05		0.00061	0	7e-05	0.00054	0.00049	0.00171
1614.3	0.00039	0.00149	8e-05	0.0006	0.00041	0		0.00055	0	7e-05	0.00045	0.00035	0.00142
1612.4	0.00029	0.00126	7e-05	0.00054	0.00036	0		0.0005	0	6e-05	0.00038	0.00025	0.0012
1610.5	0.00022	0.00109	7e-05	0.00049	0.00031	0		0.00045	0	6e-05	0.00033	0.00019	0.00103
1608.5	0.00017	0.00096	6e-05	0.00045	0.00027	0		0.00041	0	5e-05	0.00028	0.00015	0.0009
1606.6	0.00014	0.00085	6e-05	0.00041	0.00024	0		0.00038	0	5e-05	0.00025	0.00012	0.0008
1604.7	0.00012	0.00076	6e-05	0.00038	0.00021	0		0.00035	0	5e-05	0.00022	0.0001	0.00071
1602.8	0.0001	0.00069	5e-05	0.00035	0.00019	0		0.00032	0	4e-05	0.00019	8e-05	0.00064
1600.8	8e-05	0.00062	5e-05	0.00032	0.00017	0		0.0003	0	4e-05	0.00017	7e-05	0.00058
												5e-05
												5e-05
												5e-05
												6e-05
												6e-05
												7e-05
												7e-05
												8e-05
												8e-05
												9e-05
												0.0001
												0.0001
												0.00011
												0.00012
												0.00014
												0.00015
												0.00017
												0.00019
												0.00021
												0.00024
												0.00027
												0.00031
												0.00036
												0.00042
												0.0005
												0.00061
												0.00074
												0.00092
												0.00116
												0.00148
												0.00192
												0.00246
												0.00306
												0.00352
												0.00359
												0.00324
												0.00266
												0.00209
												0.00162
												0.00126
												0.00099
												0.0008
												0.00065
												0.00054
												0.00045
												0.00038
												0.00033
												0.00028
												0.00025
												0.00022
												0.00019
												0.00017

## Sheet: a-syn 48 h
a-syn 48 h
Wavenumber (cm-1)	Dilute phase								Dense phase
	FIT	FIT00	FIT01	FIT02	FIT03	FIT04	FIT05		FIT	FIT00	FIT01	FIT02	FIT03	FIT04	FIT05
1699.2	5e-05	0.0007	0.00012	3e-05	0	0	0.0009		0.00029	0.00049	0.00012	0.00023	9e-05	3e-05	0.00125
1697.3	5e-05	0.0017	0.00014	4e-05	0	0	0.00193		0.00031	0.00112	0.00014	0.00026	9e-05	3e-05	0.00196
1695.3	5e-05	0.00306	0.00018	4e-05	0	0	0.00334		0.00033	0.00288	0.00017	0.0003	0.0001	3e-05	0.00381
1693.4	6e-05	0.00156	0.00024	5e-05	0	0	0.00191		0.00035	0.00254	0.00022	0.00034	0.00011	3e-05	0.00358
1691.5	6e-05	0.00065	0.00032	5e-05	0	0	0.00109		0.00037	0.00097	0.00027	0.00039	0.00012	3e-05	0.00216
1689.6	7e-05	0.00033	0.00045	6e-05	0	0	0.00092		0.00039	0.00044	0.00036	0.00046	0.00013	3e-05	0.00181
1687.6	8e-05	0.0002	0.00066	7e-05	0	0	0.00102		0.00042	0.00025	0.00049	0.00054	0.00014	4e-05	0.00187
1685.7	8e-05	0.00013	0.00106	9e-05	0	0	0.00137		0.00045	0.00015	0.0007	0.00064	0.00015	4e-05	0.00213
1683.8	9e-05	9e-05	0.00178	0.00011	0	0	0.00208		0.00048	0.00011	0.00105	0.00078	0.00017	4e-05	0.00263
1681.8	0.0001	7e-05	0.00282	0.00014	0	0	0.00314		0.00052	8e-05	0.00168	0.00097	0.00018	4e-05	0.00347
1679.9	0.00012	5e-05	0.0031	0.00018	0	0	0.00346		0.00056	6e-05	0.00274	0.00122	0.0002	5e-05	0.00483
1678	0.00013	4e-05	0.00214	0.00025	0	0	0.00257		0.0006	5e-05	0.00383	0.00159	0.00023	5e-05	0.00634
1676	0.00015	3e-05	0.00127	0.00035	0	0	0.00181		0.00065	4e-05	0.00351	0.00213	0.00026	5e-05	0.00664
1674.1	0.00017	3e-05	0.00078	0.00052	0	0	0.00151		0.00071	3e-05	0.00229	0.00296	0.00029	6e-05	0.00634
1672.2	0.0002	2e-05	0.00051	0.00084	0	0	0.00159		0.00077	3e-05	0.0014	0.00425	0.00033	6e-05	0.00684
1670.3	0.00024	2e-05	0.00036	0.00148	0	0	0.0021		0.00085	2e-05	0.00089	0.00618	0.00039	6e-05	0.00839
1668.3	0.00028	2e-05	0.00026	0.00255	0	0	0.00312		0.00093	2e-05	0.00061	0.00854	0.00045	7e-05	0.01061
1666.4	0.00034	2e-05	0.0002	0.00297	0	0	0.00354		0.00103	2e-05	0.00043	0.0099	0.00053	7e-05	0.01199
1664.5	0.00042	1e-05	0.00016	0.00197	1e-05	0	0.00257		0.00114	1e-05	0.00032	0.0088	0.00064	8e-05	0.011
1662.5	0.00053	1e-05	0.00013	0.00111	1e-05	0	0.00178		0.00128	1e-05	0.00025	0.00646	0.00078	9e-05	0.00886
1660.6	0.00069	1e-05	0.0001	0.00065	1e-05	0	0.00147		0.00143	1e-05	0.0002	0.00445	0.00096	0.0001	0.00715
1658.7	0.00092	1e-05	9e-05	0.00042	1e-05	1e-05	0.00145		0.00162	1e-05	0.00016	0.00309	0.00122	0.00011	0.00621
1656.8	0.00128	1e-05	7e-05	0.00029	1e-05	1e-05	0.00167		0.00184	1e-05	0.00013	0.00222	0.00159	0.00012	0.00591
1654.8	0.00188	1e-05	6e-05	0.00021	1e-05	1e-05	0.00218		0.00211	1e-05	0.00011	0.00165	0.00215	0.00013	0.00616
1652.9	0.00289	1e-05	5e-05	0.00016	1e-05	1e-05	0.00313		0.00245	1e-05	0.0001	0.00126	0.00299	0.00014	0.00695
1651	0.00451	1e-05	5e-05	0.00012	2e-05	1e-05	0.00471		0.00286	1e-05	8e-05	0.00099	0.00431	0.00016	0.00841
1649	0.00632	1e-05	4e-05	0.0001	2e-05	1e-05	0.0065		0.00338	1e-05	7e-05	0.0008	0.00626	0.00018	0.01069
1647.1	0.00643	1e-05	4e-05	8e-05	3e-05	1e-05	0.00659		0.00404	1e-05	6e-05	0.00066	0.00853	0.0002	0.0135
1645.2	0.00467	1e-05	3e-05	7e-05	3e-05	1e-05	0.00482		0.00489	1e-05	6e-05	0.00055	0.00958	0.00023	0.01532
1643.3	0.003	0	3e-05	6e-05	5e-05	1e-05	0.00315		0.006	0	5e-05	0.00047	0.00826	0.00026	0.01504
1641.3	0.00195	0	3e-05	5e-05	7e-05	1e-05	0.00211		0.00745	0	4e-05	0.0004	0.00597	0.00031	0.01417
1639.4	0.00132	0	2e-05	4e-05	0.00011	2e-05	0.00152		0.00933	0	4e-05	0.00035	0.0041	0.00036	0.01418
1637.5	0.00095	0	2e-05	4e-05	0.00019	2e-05	0.00122		0.01169	0	4e-05	0.0003	0.00286	0.00043	0.01532
1635.5	0.0007	0	2e-05	3e-05	0.00042	2e-05	0.0012		0.01446	0	3e-05	0.00027	0.00206	0.00052	0.01734
1633.6	0.00054	0	2e-05	3e-05	0.00101	3e-05	0.00163		0.0172	0	3e-05	0.00024	0.00154	0.00064	0.01965
1631.7	0.00043	0	2e-05	3e-05	0.00103	3e-05	0.00154		0.01906	0	3e-05	0.00021	0.00118	0.00081	0.0213
1629.8	0.00035	0	2e-05	2e-05	0.00043	4e-05	0.00086		0.01919	0	3e-05	0.00019	0.00093	0.00105	0.02139
1627.8	0.00029	0	2e-05	2e-05	0.0002	5e-05	0.00058		0.01751	0	2e-05	0.00017	0.00075	0.0014	0.01986
1625.9	0.00024	0	1e-05	2e-05	0.00011	7e-05	0.00045		0.01483	0	2e-05	0.00016	0.00062	0.00192	0.01755
1624	0.0002	0	1e-05	2e-05	7e-05	0.0001	0.0004		0.01204	0	2e-05	0.00014	0.00052	0.00273	0.01545
1622	0.00018	0	1e-05	2e-05	5e-05	0.00014	0.0004		0.00961	0	2e-05	0.00013	0.00044	0.00394	0.01414
1620.1	0.00015	0	1e-05	1e-05	3e-05	0.00023	0.00045		0.00767	0	2e-05	0.00012	0.00038	0.00547	0.01365
1618.2	0.00013	0	1e-05	1e-05	3e-05	0.00041	0.0006		0.00617	0	2e-05	0.00011	0.00033	0.00652	0.01314
1616.3	0.00012	0	1e-05	1e-05	2e-05	0.00079	0.00095		0.00502	0	2e-05	0.0001	0.00029	0.00604	0.01147
1614.3	0.00011	0	1e-05	1e-05	2e-05	0.00121	0.00136		0.00414	0	1e-05	0.0001	0.00025	0.00456	0.00906
1612.4	9e-05	0	1e-05	1e-05	1e-05	0.00089	0.00102		0.00346	0	1e-05	9e-05	0.00023	0.00318	0.00696
1610.5	9e-05	0	1e-05	1e-05	1e-05	0.00046	0.00058		0.00292	0	1e-05	8e-05	0.0002	0.00221	0.00543
1608.5	8e-05	0	1e-05	1e-05	1e-05	0.00026	0.00036		0.0025	0	1e-05	8e-05	0.00018	0.00159	0.00436
1606.6	7e-05	0	1e-05	1e-05	1e-05	0.00016	0.00025		0.00215	0	1e-05	7e-05	0.00016	0.00118	0.00358
1604.7	6e-05	0	1e-05	1e-05	1e-05	0.0001	0.00019		0.00188	0	1e-05	7e-05	0.00015	0.0009	0.003
1602.8	6e-05	0	1e-05	1e-05	1e-05	7e-05	0.00015		0.00165	0	1e-05	6e-05	0.00014	0.00071	0.00256
1600.8	5e-05	0	1e-05	1e-05	1e-05	5e-05	0.00013		0.00145	0	1e-05	6e-05	0.00012	0.00057	0.00222
