# Supplementary material for: Intermolecular interactions underlie protein/peptide phase separation irrespective of sequence and structure at crowded milieu
Source: Nat Commun. 2023 Oct 4;14:6199. doi: 10.1038/s41467-023-41864-9 (PMC10550955; doi:10.1038/s41467-023-41864-9)
Supplement: Supplementary file 6 — Source Data [file 41467_2023_41864_MOESM6_ESM.zip › Source Data file/Supplementary Fig 12.xlsx]

## Sheet: LT
Deconvoluted FTIR spectra of LT 0 h
Wavenumber (cm-1)	Dense phase							Dilute phase
	FIT	FIT00	FIT01	FIT02	FIT03	FIT04		FIT	FIT00	FIT01	FIT02	FIT03	FIT04	FIT05	FIT06
1699.2	4e-05	6e-05	0.00026	0.00045	8e-05	1e-05		0	5e-05	4e-05	0.00013	0.00023	0.00055	9e-05	1e-05
1697.3	5e-05	7e-05	0.00028	0.0005	9e-05	1e-05		0	0.00013	5e-05	0.00015	0.00024	0.00068	9e-05	1e-05
1695.3	7e-05	8e-05	0.0003	0.00055	9e-05	1e-05		0	0.00018	7e-05	0.00017	0.00026	0.00079	0.0001	1e-05
1693.4	9e-05	9e-05	0.00033	0.00062	0.0001	1e-05		0	7e-05	9e-05	0.00019	0.00029	0.00075	0.0001	1e-05
1691.5	0.00013	0.00011	0.00036	0.0007	0.0001	1e-05		0	3e-05	0.00011	0.00022	0.00031	0.0008	0.00011	1e-05
1689.6	0.00018	0.00012	0.00039	0.00082	0.00011	1e-05		0	2e-05	0.00016	0.00026	0.00034	0.00091	0.00012	1e-05
1687.6	0.00028	0.00015	0.00043	0.001	0.00012	1e-05		0	1e-05	0.00023	0.00031	0.00037	0.00107	0.00013	1e-05
1685.7	0.00049	0.00018	0.00048	0.00129	0.00013	1e-05		0	1e-05	0.00038	0.00037	0.00041	0.00131	0.00014	1e-05
1683.8	0.00094	0.00023	0.00053	0.00185	0.00014	1e-05		0	0	0.00066	0.00045	0.00046	0.00174	0.00015	1e-05
1681.8	0.00171	0.0003	0.00059	0.00276	0.00015	1e-05		0	0	0.00126	0.00056	0.00051	0.0025	0.00016	2e-05
1679.9	0.00165	0.00039	0.00066	0.00288	0.00016	1e-05		0	0	0.00187	0.00072	0.00057	0.00334	0.00017	2e-05
1678	0.00088	0.00054	0.00075	0.00236	0.00017	2e-05		0	0	0.00139	0.00094	0.00064	0.00317	0.00018	2e-05
1676	0.00046	0.00077	0.00085	0.00229	0.00019	2e-05		0	0	0.00074	0.00125	0.00072	0.00294	0.0002	2e-05
1674.1	0.00027	0.00114	0.00098	0.00261	0.00021	2e-05		0	0	0.00041	0.00171	0.00083	0.00319	0.00022	2e-05
1672.2	0.00018	0.00167	0.00113	0.00323	0.00023	2e-05		0	0	0.00025	0.00234	0.00095	0.00381	0.00024	2e-05
1670.3	0.00012	0.00221	0.00133	0.00393	0.00025	2e-05		0	0	0.00017	0.00309	0.00111	0.00465	0.00026	2e-05
1668.3	9e-05	0.00226	0.00157	0.00422	0.00028	2e-05		0	0	0.00012	0.00361	0.0013	0.00535	0.00029	2e-05
1666.4	7e-05	0.00176	0.00188	0.00404	0.00031	2e-05		0	0	9e-05	0.0035	0.00155	0.00549	0.00032	3e-05
1664.5	5e-05	0.00121	0.00229	0.00392	0.00035	3e-05		0	0	7e-05	0.00286	0.00187	0.00519	0.00036	3e-05
1662.5	4e-05	0.00082	0.00282	0.0041	0.00039	3e-05		0	0	5e-05	0.00213	0.00228	0.0049	0.0004	3e-05
1660.6	4e-05	0.00057	0.00354	0.00462	0.00044	3e-05		0	0	4e-05	0.00155	0.00283	0.00492	0.00045	3e-05
1658.7	3e-05	0.00041	0.0045	0.00549	0.00051	3e-05		0	0	4e-05	0.00114	0.00357	0.00531	0.00052	4e-05
1656.8	3e-05	0.00031	0.00579	0.00675	0.00059	4e-05		0	0	3e-05	0.00086	0.00456	0.00608	0.00059	4e-05
1654.8	2e-05	0.00024	0.00741	0.0084	0.00068	4e-05		0	0	3e-05	0.00067	0.00584	0.00726	0.00068	5e-05
1652.9	2e-05	0.00019	0.00924	0.0103	0.00081	5e-05		0	0	2e-05	0.00053	0.00738	0.00877	0.0008	5e-05
1651	2e-05	0.00015	0.01078	0.01196	0.00096	5e-05		0	0	2e-05	0.00042	0.00891	0.01035	0.00094	6e-05
1649	1e-05	0.00013	0.01128	0.01265	0.00116	6e-05		0	0	2e-05	0.00035	0.00986	0.01142	0.00113	7e-05
1647.1	1e-05	0.00011	0.01045	0.01206	0.00142	7e-05		0	0	2e-05	0.00029	0.00972	0.01146	0.00136	7e-05
1645.2	1e-05	9e-05	0.00876	0.01071	0.00177	8e-05		0	0	1e-05	0.00025	0.00856	0.01058	0.00167	8e-05
1643.3	1e-05	8e-05	0.00696	0.00936	0.00222	9e-05		0	0	1e-05	0.00021	0.00699	0.00939	0.00207	0.0001
1641.3	1e-05	7e-05	0.00542	0.00841	0.00281	0.00011		0	0	1e-05	0.00018	0.0055	0.00841	0.0026	0.00011
1639.4	1e-05	6e-05	0.00422	0.00795	0.00353	0.00013		0	0	1e-05	0.00016	0.00429	0.00787	0.00327	0.00013
1637.5	1e-05	5e-05	0.00333	0.00787	0.00432	0.00016		0	0	1e-05	0.00014	0.00337	0.00776	0.00408	0.00016
1635.5	1e-05	5e-05	0.00267	0.0079	0.00499	0.00019		0	0	1e-05	0.00013	0.00269	0.00792	0.0049	0.0002
1633.6	1e-05	4e-05	0.00217	0.0077	0.00524	0.00024		0	0	1e-05	0.00011	0.00217	0.00805	0.00551	0.00024
1631.7	1e-05	4e-05	0.00179	0.00709	0.00494	0.00032		0	0	1e-05	0.0001	0.00178	0.00783	0.00563	0.00031
1629.8	1e-05	3e-05	0.0015	0.00622	0.00425	0.00043		0	0	1e-05	9e-05	0.00148	0.00717	0.00519	0.0004
1627.8	1e-05	3e-05	0.00127	0.00536	0.00345	0.0006		0	0	1e-05	8e-05	0.00125	0.0063	0.00441	0.00055
1625.9	0	3e-05	0.00109	0.00475	0.00274	0.00088		0	0	1e-05	8e-05	0.00107	0.0055	0.00358	0.00077
1624	0	3e-05	0.00094	0.00447	0.00217	0.00132		0	0	1e-05	7e-05	0.00092	0.00496	0.00285	0.00111
1622	0	2e-05	0.00082	0.00451	0.00173	0.00193		0	0	1e-05	6e-05	0.0008	0.00477	0.00227	0.00164
1620.1	0	2e-05	0.00073	0.0045	0.00139	0.00235		0	0	0	6e-05	0.0007	0.00485	0.00182	0.00227
1618.2	0	2e-05	0.00064	0.00391	0.00114	0.0021		0	0	0	5e-05	0.00062	0.00473	0.00148	0.00257
1616.3	0	2e-05	0.00057	0.00303	0.00094	0.00149		0	0	0	5e-05	0.00055	0.00402	0.00121	0.00221
1614.3	0	2e-05	0.00052	0.00232	0.00079	0.00099		0	0	0	5e-05	0.00049	0.00313	0.00101	0.00157
1612.4	0	2e-05	0.00047	0.00183	0.00067	0.00067		0	0	0	4e-05	0.00044	0.00241	0.00085	0.00107
1610.5	0	2e-05	0.00042	0.00149	0.00058	0.00047		0	0	0	4e-05	0.0004	0.00191	0.00073	0.00074
1608.5	0	1e-05	0.00038	0.00125	0.0005	0.00035		0	0	0	4e-05	0.00037	0.00156	0.00063	0.00053
1606.6	0	1e-05	0.00035	0.00107	0.00044	0.00026		0	0	0	4e-05	0.00033	0.00131	0.00054	0.00039
1604.7	0	1e-05	0.00032	0.00093	0.00039	0.00021		0	0	0	3e-05	0.00031	0.00112	0.00048	0.0003
1602.8	0	1e-05	0.0003	0.00082	0.00034	0.00017		0	0	0	3e-05	0.00028	0.00097	0.00042	0.00024
1600.8	0	1e-05	0.00027	0.00073	0.00031	0.00014		0	0	0	3e-05	0.00026	0.00086	0.00037	0.00019

## Sheet: GG
GG 0 h
Wavenumber (cm-1)	Dense phase							Dilute phase
	FIT	FIT00	FIT01	FIT02	FIT03	FIT04		FIT	FIT00	FIT01	FIT02	FIT03	FIT04
1699.2	0.00018	7e-05	0	2e-05	1e-05	0.00028		0.0001	1e-05	4e-05	0	0	0.00016
1697.3	0.00024	7e-05	1e-05	2e-05	1e-05	0.00034		0.00013	1e-05	5e-05	0	0	0.0002
1695.3	0.00033	8e-05	1e-05	2e-05	1e-05	0.00044		0.00018	1e-05	5e-05	0	0	0.00025
1693.4	0.00047	9e-05	1e-05	2e-05	1e-05	0.00059		0.00025	1e-05	6e-05	0	0	0.00032
1691.5	0.0007	9e-05	1e-05	2e-05	1e-05	0.00084		0.00037	1e-05	6e-05	1e-05	0	0.00045
1689.6	0.00113	0.0001	1e-05	3e-05	1e-05	0.00127		0.00057	1e-05	7e-05	1e-05	0	0.00066
1687.6	0.00184	0.00012	1e-05	3e-05	1e-05	0.002		0.00094	2e-05	8e-05	1e-05	0	0.00104
1685.7	0.00257	0.00013	2e-05	3e-05	1e-05	0.00276		0.0015	2e-05	8e-05	1e-05	0	0.00162
1683.8	0.00238	0.00014	3e-05	3e-05	1e-05	0.00259		0.00177	3e-05	9e-05	1e-05	1e-05	0.00191
1681.8	0.00157	0.00016	4e-05	3e-05	1e-05	0.00181		0.00132	5e-05	0.00011	1e-05	1e-05	0.00148
1679.9	0.00096	0.00019	6e-05	4e-05	1e-05	0.00125		0.0008	7e-05	0.00012	1e-05	1e-05	0.00101
1678	0.00061	0.00022	0.00011	4e-05	1e-05	0.00099		0.00049	0.00013	0.00014	1e-05	1e-05	0.00078
1676	0.00041	0.00025	0.00026	5e-05	1e-05	0.00098		0.00032	0.00028	0.00016	1e-05	1e-05	0.00078
1674.1	0.0003	0.0003	0.00066	5e-05	1e-05	0.00132		0.00022	0.00066	0.00019	1e-05	1e-05	0.00109
1672.2	0.00022	0.00035	0.00059	6e-05	1e-05	0.00123		0.00016	0.00072	0.00023	1e-05	1e-05	0.00113
1670.3	0.00017	0.00043	0.00023	6e-05	1e-05	0.0009		0.00012	0.00031	0.00028	1e-05	1e-05	0.00073
1668.3	0.00013	0.00053	0.0001	7e-05	2e-05	0.00086		0.0001	0.00014	0.00034	2e-05	1e-05	0.0006
1666.4	0.00011	0.00067	6e-05	8e-05	2e-05	0.00094		8e-05	8e-05	0.00043	2e-05	1e-05	0.00061
1664.5	9e-05	0.00088	4e-05	9e-05	2e-05	0.00112		6e-05	5e-05	0.00055	2e-05	1e-05	0.0007
1662.5	8e-05	0.00118	2e-05	0.00011	2e-05	0.00141		5e-05	3e-05	0.00074	2e-05	1e-05	0.00086
1660.6	6e-05	0.00165	2e-05	0.00012	2e-05	0.00188		4e-05	2e-05	0.00103	3e-05	1e-05	0.00113
1658.7	6e-05	0.0024	1e-05	0.00015	3e-05	0.00264		4e-05	2e-05	0.00149	3e-05	1e-05	0.00159
1656.8	5e-05	0.00359	1e-05	0.00018	3e-05	0.00386		3e-05	1e-05	0.00223	4e-05	2e-05	0.00233
1654.8	4e-05	0.00521	1e-05	0.00021	3e-05	0.00551		3e-05	1e-05	0.00333	4e-05	2e-05	0.00343
1652.9	4e-05	0.00637	1e-05	0.00027	3e-05	0.00671		3e-05	1e-05	0.00437	6e-05	2e-05	0.00448
1651	3e-05	0.00575	1e-05	0.00034	4e-05	0.00617		2e-05	1e-05	0.00428	7e-05	2e-05	0.0044
1649	3e-05	0.00413	0	0.00044	4e-05	0.00465		2e-05	1e-05	0.00317	9e-05	3e-05	0.00331
1647.1	3e-05	0.00276	0	0.00059	5e-05	0.00343		2e-05	1e-05	0.00211	0.00012	3e-05	0.00229
1645.2	2e-05	0.00187	0	0.00081	6e-05	0.00278		2e-05	0	0.00141	0.00018	3e-05	0.00164
1643.3	2e-05	0.00132	0	0.00115	7e-05	0.00257		2e-05	0	0.00098	0.00026	4e-05	0.0013
1641.3	2e-05	0.00097	0	0.00162	8e-05	0.00269		1e-05	0	0.00071	0.00042	5e-05	0.0012
1639.4	2e-05	0.00074	0	0.0021	0.0001	0.00296		1e-05	0	0.00053	0.0007	6e-05	0.0013
1637.5	2e-05	0.00058	0	0.00225	0.00012	0.00297		1e-05	0	0.00041	0.00102	7e-05	0.00152
1635.5	2e-05	0.00046	0	0.00192	0.00016	0.00255		1e-05	0	0.00033	0.00099	8e-05	0.00142
1633.6	1e-05	0.00038	0	0.00141	0.0002	0.00201		1e-05	0	0.00027	0.00066	0.00011	0.00105
1631.7	1e-05	0.00031	0	0.001	0.00027	0.0016		1e-05	0	0.00022	0.0004	0.00014	0.00077
1629.8	1e-05	0.00027	0	0.00071	0.00038	0.00137		1e-05	0	0.00019	0.00025	0.0002	0.00064
1627.8	1e-05	0.00023	0	0.00052	0.00056	0.00132		1e-05	0	0.00016	0.00017	0.00028	0.00062
1625.9	1e-05	0.0002	0	0.00039	0.00086	0.00146		1e-05	0	0.00014	0.00012	0.00043	0.0007
1624	1e-05	0.00017	0	0.00031	0.00135	0.00184		1e-05	0	0.00012	9e-05	0.00069	0.00091
1622	1e-05	0.00015	0	0.00024	0.00194	0.00234		1e-05	0	0.00011	7e-05	0.00109	0.00127
1620.1	1e-05	0.00013	0	0.0002	0.002	0.00235		1e-05	0	9e-05	5e-05	0.00134	0.0015
1618.2	1e-05	0.00012	0	0.00016	0.00146	0.00175		1e-05	0	8e-05	4e-05	0.00109	0.00122
1616.3	1e-05	0.00011	0	0.00014	0.00093	0.00118		1e-05	0	7e-05	4e-05	0.0007	0.00081
1614.3	1e-05	0.0001	0	0.00012	0.0006	0.00082		1e-05	0	7e-05	3e-05	0.00043	0.00054
1612.4	1e-05	9e-05	0	0.0001	0.0004	0.0006		0	0	6e-05	3e-05	0.00028	0.00038
1610.5	1e-05	8e-05	0	9e-05	0.00029	0.00046		0	0	6e-05	2e-05	0.0002	0.00028
1608.5	1e-05	7e-05	0	8e-05	0.00021	0.00037		0	0	5e-05	2e-05	0.00014	0.00022
1606.6	1e-05	7e-05	0	7e-05	0.00016	0.00031		0	0	5e-05	2e-05	0.00011	0.00018
1604.7	1e-05	6e-05	0	6e-05	0.00013	0.00026		0	0	4e-05	1e-05	8e-05	0.00015
1602.8	1e-05	6e-05	0	5e-05	0.0001	0.00022		0	0	4e-05	1e-05	7e-05	0.00012
1600.8	1e-05	5e-05	0	5e-05	9e-05	0.00019		0	0	4e-05	1e-05	6e-05	0.00011

## Sheet: CATA
CATA 0 h
Wavenumber (cm-1)	Dilute phase							Dense phase
	FIT	FIT00	FIT01	FIT02	FIT03	FIT04		FIT	FIT00	FIT01	FIT02	FIT03	FIT04	FIT05
1699.2	6e-05	0	7e-05	1e-05	1e-05	0.00015		5e-05	6e-05	0	7e-05	2e-05	1e-05	0.0002
1697.3	8e-05	0	7e-05	1e-05	1e-05	0.00017		0.00013	7e-05	0	7e-05	2e-05	1e-05	0.0003
1695.3	0.00011	0	8e-05	1e-05	1e-05	0.00021		9e-05	9e-05	0	8e-05	2e-05	1e-05	0.00029
1693.4	0.00017	0	9e-05	1e-05	1e-05	0.00027		3e-05	0.00013	0	8e-05	3e-05	1e-05	0.00028
1691.5	0.00026	0	0.0001	1e-05	1e-05	0.00037		2e-05	0.00018	1e-05	9e-05	3e-05	1e-05	0.00033
1689.6	0.00044	0	0.0001	1e-05	1e-05	0.00056		1e-05	0.00028	1e-05	0.0001	3e-05	1e-05	0.00043
1687.6	0.00083	0	0.00012	1e-05	1e-05	0.00097		1e-05	0.00046	1e-05	0.00011	3e-05	1e-05	0.00063
1685.7	0.00161	0	0.00013	1e-05	1e-05	0.00177		0	0.00083	1e-05	0.00012	3e-05	1e-05	0.00101
1683.8	0.00179	0	0.00015	2e-05	1e-05	0.00196		0	0.00139	2e-05	0.00014	4e-05	1e-05	0.00159
1681.8	0.00098	0	0.00016	2e-05	1e-05	0.00117		0	0.00145	2e-05	0.00015	4e-05	1e-05	0.00167
1679.9	0.0005	0	0.00019	2e-05	1e-05	0.00072		0	0.00089	3e-05	0.00018	4e-05	1e-05	0.00115
1678	0.00029	1e-05	0.00021	2e-05	1e-05	0.00054		0	0.00049	5e-05	0.0002	5e-05	1e-05	0.0008
1676	0.00018	1e-05	0.00025	2e-05	1e-05	0.00048		0	0.0003	0.0001	0.00023	5e-05	1e-05	0.00069
1674.1	0.00012	3e-05	0.00029	3e-05	1e-05	0.00048		0	0.00019	0.00022	0.00027	6e-05	1e-05	0.00075
1672.2	9e-05	7e-05	0.00035	3e-05	1e-05	0.00054		0	0.00013	0.00056	0.00031	6e-05	1e-05	0.00109
1670.3	7e-05	4e-05	0.00042	3e-05	1e-05	0.00057		0	0.0001	0.00046	0.00037	7e-05	1e-05	0.00101
1668.3	5e-05	1e-05	0.00051	3e-05	1e-05	0.00063		0	7e-05	0.00017	0.00045	8e-05	2e-05	0.0008
1666.4	4e-05	1e-05	0.00064	4e-05	2e-05	0.00075		0	6e-05	8e-05	0.00056	9e-05	2e-05	0.0008
1664.5	4e-05	0	0.00083	4e-05	2e-05	0.00093		0	5e-05	5e-05	0.0007	0.0001	2e-05	0.00091
1662.5	3e-05	0	0.0011	5e-05	2e-05	0.0012		0	4e-05	3e-05	0.00091	0.00011	2e-05	0.00111
1660.6	2e-05	0	0.00151	6e-05	2e-05	0.00161		0	3e-05	2e-05	0.00121	0.00013	2e-05	0.00142
1658.7	2e-05	0	0.00215	7e-05	2e-05	0.00227		0	3e-05	1e-05	0.00167	0.00015	2e-05	0.00189
1656.8	2e-05	0	0.00319	8e-05	3e-05	0.00332		0	2e-05	1e-05	0.00239	0.00018	3e-05	0.00262
1654.8	2e-05	0	0.00473	0.0001	3e-05	0.00487		0	2e-05	1e-05	0.00348	0.00021	3e-05	0.00374
1652.9	1e-05	0	0.0063	0.00012	3e-05	0.00647		0	2e-05	1e-05	0.0049	0.00025	3e-05	0.00521
1651	1e-05	0	0.00646	0.00015	4e-05	0.00666		0	2e-05	1e-05	0.00595	0.00031	4e-05	0.00631
1649	1e-05	0	0.00501	0.0002	4e-05	0.00525		0	1e-05	0	0.00556	0.00039	4e-05	0.00601
1647.1	1e-05	0	0.00341	0.00026	5e-05	0.00372		0	1e-05	0	0.00418	0.00049	5e-05	0.00474
1645.2	1e-05	0	0.00229	0.00036	5e-05	0.00271		0	1e-05	0	0.00289	0.00064	5e-05	0.0036
1643.3	1e-05	0	0.00159	0.00051	6e-05	0.00217		0	1e-05	0	0.002	0.00085	6e-05	0.00292
1641.3	1e-05	0	0.00115	0.00076	7e-05	0.00199		0	1e-05	0	0.00142	0.00112	7e-05	0.00263
1639.4	1e-05	0	0.00086	0.00116	9e-05	0.00211		0	1e-05	0	0.00105	0.00144	9e-05	0.00259
1637.5	1e-05	0	0.00067	0.0016	0.00011	0.00238		0	1e-05	0	0.0008	0.00171	0.00011	0.00263
1635.5	1e-05	0	0.00053	0.00171	0.00013	0.00238		0	1e-05	0	0.00063	0.00178	0.00013	0.00255
1633.6	1e-05	0	0.00043	0.00133	0.00017	0.00194		0	1e-05	0	0.0005	0.00158	0.00017	0.00226
1631.7	1e-05	0	0.00036	0.00089	0.00022	0.00147		0	1e-05	0	0.00041	0.00127	0.00022	0.00191
1629.8	0	0	0.0003	0.00059	0.0003	0.00119		0	1e-05	0	0.00034	0.00097	0.0003	0.00161
1627.8	0	0	0.00025	0.00041	0.00043	0.00109		0	1e-05	0	0.00029	0.00073	0.00041	0.00144
1625.9	0	0	0.00022	0.00029	0.00063	0.00115		0	0	0	0.00025	0.00056	0.0006	0.00141
1624	0	0	0.00019	0.00022	0.00099	0.0014		0	0	0	0.00021	0.00043	0.00091	0.00157
1622	0	0	0.00017	0.00017	0.0015	0.00183		0	0	0	0.00019	0.00034	0.00136	0.0019
1620.1	0	0	0.00015	0.00013	0.00187	0.00215		0	0	0	0.00016	0.00028	0.00175	0.0022
1618.2	0	0	0.00013	0.00011	0.00162	0.00186		0	0	0	0.00015	0.00023	0.00165	0.00203
1616.3	0	0	0.00012	9e-05	0.0011	0.00131		0	0	0	0.00013	0.00019	0.00119	0.00151
1614.3	0	0	0.00011	7e-05	0.0007	0.00089		0	0	0	0.00012	0.00016	0.00078	0.00106
1612.4	0	0	0.0001	6e-05	0.00047	0.00063		0	0	0	0.00011	0.00014	0.00052	0.00077
1610.5	0	0	9e-05	5e-05	0.00032	0.00047		0	0	0	0.0001	0.00012	0.00036	0.00058
1608.5	0	0	8e-05	5e-05	0.00024	0.00037		0	0	0	9e-05	0.0001	0.00026	0.00046
1606.6	0	0	7e-05	4e-05	0.00018	0.0003		0	0	0	8e-05	9e-05	0.0002	0.00037
1604.7	0	0	7e-05	4e-05	0.00014	0.00025		0	0	0	7e-05	8e-05	0.00015	0.00031
1602.8	0	0	6e-05	3e-05	0.00011	0.00021		0	0	0	7e-05	7e-05	0.00012	0.00027
1600.8	0	0	6e-05	3e-05	9e-05	0.00018		0	0	0	6e-05	6e-05	0.0001	0.00023

## Sheet: BSA
BSA 0 h
Wavenumber (cm-1)	Dense phase							Dilute phase
	FIT	FIT00	FIT01	FIT02	FIT03	FIT04		FIT	FIT00	FIT01	FIT02	FIT03	FIT04	FIT05	FIT06
1699.2	0.00012	0	8e-05	3e-05	0	0		0	0.00016	0	1e-05	0	0	0	0.00018
1697.3	0.00015	0	0.00011	4e-05	0	0		0	0.00021	0	1e-05	0	0	0	0.00023
1695.3	0.00019	0	0.00015	4e-05	0	0		0	0.0003	0	2e-05	0	0	0	0.00032
1693.4	0.00027	0	0.00022	4e-05	0	0		0	0.00043	0	2e-05	0	0	0	0.00045
1691.5	0.0004	0	0.00034	5e-05	0	0		0	0.00065	0	2e-05	0	0	0	0.00068
1689.6	0.00063	1e-05	0.00057	5e-05	0	0		0	0.00099	1e-05	2e-05	0	0	0	0.00102
1687.6	0.00104	1e-05	0.00097	6e-05	0	0		0	0.00134	1e-05	2e-05	0	0	0	0.00138
1685.7	0.00137	1e-05	0.0013	7e-05	0	0		0	0.00136	1e-05	3e-05	0	0	0	0.0014
1683.8	0.00111	1e-05	0.00103	7e-05	0	0		0	0.00101	1e-05	3e-05	0	0	0	0.00106
1681.8	0.00071	1e-05	0.00061	8e-05	1e-05	0		0	0.00067	2e-05	3e-05	1e-05	0	0	0.00073
1679.9	0.00047	1e-05	0.00036	9e-05	1e-05	0		0	0.00044	4e-05	4e-05	1e-05	0	0	0.00052
1678	0.00037	1e-05	0.00023	0.00011	2e-05	0		0	0.0003	7e-05	5e-05	1e-05	0	0	0.00043
1676	0.00033	1e-05	0.00016	0.00013	4e-05	0		0	0.00022	0.00017	6e-05	1e-05	0	0	0.00045
1674.1	0.00037	1e-05	0.00011	0.00015	0.0001	0		0	0.00016	0.0003	7e-05	1e-05	0	0	0.00054
1672.2	0.0004	1e-05	8e-05	0.00018	0.00012	0		0	0.00013	0.00016	8e-05	1e-05	0	0	0.00038
1670.3	0.00035	1e-05	7e-05	0.00022	5e-05	0		0	0.0001	7e-05	0.0001	1e-05	0	0	0.00028
1668.3	0.00036	1e-05	5e-05	0.00027	2e-05	0		0	8e-05	3e-05	0.00013	1e-05	0	0	0.00026
1666.4	0.00042	2e-05	4e-05	0.00035	1e-05	0		0	7e-05	2e-05	0.00017	1e-05	0	0	0.00027
1664.5	0.00051	2e-05	4e-05	0.00045	1e-05	0		0	6e-05	1e-05	0.00024	1e-05	0	0	0.00032
1662.5	0.00067	2e-05	3e-05	0.00061	0	0		0	5e-05	1e-05	0.00035	2e-05	0	0	0.00042
1660.6	0.00092	2e-05	3e-05	0.00086	0	0		0	4e-05	1e-05	0.00053	2e-05	0	0	0.0006
1658.7	0.00131	3e-05	2e-05	0.00126	0	0		0	4e-05	1e-05	0.00087	2e-05	0	0	0.00093
1656.8	0.00194	4e-05	2e-05	0.00189	0	0		0	3e-05	0	0.00139	3e-05	0	0	0.00146
1654.8	0.00277	4e-05	2e-05	0.00271	0	0		0	3e-05	0	0.00174	3e-05	0	0	0.00181
1652.9	0.00327	5e-05	1e-05	0.0032	0	0		0	2e-05	0	0.00139	4e-05	0	0	0.00147
1651	0.00287	7e-05	1e-05	0.00279	0	0		0	2e-05	0	0.00087	6e-05	0	0	0.00095
1649	0.00207	9e-05	1e-05	0.00197	0	0		0	2e-05	0	0.00053	8e-05	0	0	0.00063
1647.1	0.00145	0.00013	1e-05	0.00131	0	0		0	2e-05	0	0.00035	0.00011	0	0	0.00048
1645.2	0.00109	0.00018	1e-05	0.00089	0	0		0	2e-05	0	0.00024	0.00016	0	0	0.00042
1643.3	0.00092	0.00028	1e-05	0.00063	0	0		0	2e-05	0	0.00017	0.00026	0	0	0.00045
1641.3	0.00093	0.00045	1e-05	0.00047	0	0		0	1e-05	0	0.00013	0.00044	0	0	0.00059
1639.4	0.0011	0.00074	1e-05	0.00036	0	0		0	1e-05	0	0.0001	0.00075	0	0	0.00087
1637.5	0.00124	0.00095	1e-05	0.00028	0	0		0	1e-05	0	8e-05	0.0009	0	0	0.001
1635.5	0.00101	0.00077	1e-05	0.00022	0	0		0	1e-05	0	7e-05	0.00063	0	0	0.00071
1633.6	0.00068	0.00048	1e-05	0.00018	0	0		1e-05	1e-05	0	6e-05	0.00036	0	0	0.00043
1631.7	0.00046	0.0003	1e-05	0.00015	0	0		1e-05	1e-05	0	5e-05	0.00021	0	0	0.00027
1629.8	0.00034	0.00019	1e-05	0.00013	0	0		1e-05	1e-05	0	4e-05	0.00014	1e-05	0	0.00019
1627.8	0.00026	0.00013	0	0.00011	0	0		2e-05	1e-05	0	3e-05	9e-05	1e-05	0	0.00015
1625.9	0.00023	9e-05	0	0.0001	0	0		3e-05	1e-05	0	3e-05	7e-05	2e-05	0	0.00012
1624	0.00022	7e-05	0	8e-05	0	0		6e-05	1e-05	0	3e-05	5e-05	3e-05	0	0.00012
1622	0.00029	6e-05	0	7e-05	0	0		0.00015	1e-05	0	2e-05	4e-05	9e-05	0	0.00016
1620.1	0.00038	4e-05	0	7e-05	0	0		0.00027	1e-05	0	2e-05	3e-05	8e-05	0	0.00015
1618.2	0.00022	4e-05	0	6e-05	0	0		0.00012	1e-05	0	2e-05	3e-05	3e-05	0	9e-05
1616.3	0.00014	3e-05	0	5e-05	0	0		5e-05	1e-05	0	2e-05	2e-05	1e-05	0	6e-05
1614.3	0.0001	3e-05	0	5e-05	0	0		3e-05	1e-05	0	2e-05	2e-05	1e-05	1e-05	5e-05
1612.4	8e-05	2e-05	0	4e-05	0	0		2e-05	1e-05	0	1e-05	2e-05	0	1e-05	5e-05
1610.5	7e-05	2e-05	0	4e-05	0	0		1e-05	0	0	1e-05	1e-05	0	1e-05	5e-05
1608.5	7e-05	2e-05	0	4e-05	0	0		1e-05	0	0	1e-05	1e-05	0	3e-05	6e-05
1606.6	6e-05	1e-05	0	3e-05	0	1e-05		1e-05	0	0	1e-05	1e-05	0	7e-05	9e-05
1604.7	6e-05	1e-05	0	3e-05	0	1e-05		0	0	0	1e-05	1e-05	0	0.00015	0.00017
1602.8	6e-05	1e-05	0	3e-05	0	1e-05		0	0	0	1e-05	1e-05	0	9e-05	0.00011
1600.8	5e-05	1e-05	0	3e-05	0	1e-05		0	0	0	1e-05	1e-05	0	3e-05	5e-05
											0

## Sheet: b-lac
b-lac 0 h
Wavenumber (cm-1)	Dilute phase							Dense phase
	FIT	FIT00	FIT01	FIT02	FIT03	FIT04		FIT	FIT00	FIT01	FIT02	FIT03	FIT04
1699.2	6e-05	0	2e-05	0.00021	0.00012	1e-05		6e-05	1e-05	6e-05	2e-05	0	0.00014
1697.3	7e-05	0	2e-05	0.00025	0.00014	1e-05		7e-05	1e-05	6e-05	2e-05	0	0.00016
1695.3	7e-05	0	2e-05	0.00029	0.00018	1e-05		9e-05	1e-05	7e-05	2e-05	0	0.00019
1693.4	8e-05	0	3e-05	0.00036	0.00024	1e-05		0.00011	1e-05	7e-05	2e-05	0	0.00022
1691.5	9e-05	0	3e-05	0.00045	0.00032	1e-05		0.00015	2e-05	8e-05	3e-05	0	0.00027
1689.6	0.0001	0	4e-05	0.0006	0.00045	2e-05		0.0002	2e-05	9e-05	3e-05	0	0.00034
1687.6	0.00011	0	4e-05	0.00083	0.00066	2e-05		0.0003	2e-05	0.0001	3e-05	0	0.00045
1685.7	0.00012	0	5e-05	0.00123	0.00104	2e-05		0.00047	3e-05	0.00011	3e-05	0	0.00064
1683.8	0.00013	0	7e-05	0.00191	0.00169	2e-05		0.00078	4e-05	0.00012	3e-05	0	0.00098
1681.8	0.00015	0	9e-05	0.00274	0.00248	2e-05		0.00129	5e-05	0.00013	4e-05	0	0.00152
1679.9	0.00016	0	0.00013	0.00286	0.00254	2e-05		0.0016	8e-05	0.00015	4e-05	0	0.00187
1678	0.00019	0	0.00018	0.00218	0.00178	2e-05		0.00121	0.00011	0.00017	4e-05	1e-05	0.00154
1676	0.00021	0	0.00029	0.00163	0.0011	3e-05		0.00072	0.00018	0.00019	5e-05	1e-05	0.00115
1674.1	0.00024	0	0.0005	0.00148	0.0007	3e-05		0.00044	0.00032	0.00022	5e-05	1e-05	0.00104
1672.2	0.00028	1e-05	0.00097	0.00175	0.00047	3e-05		0.00028	0.00062	0.00025	6e-05	1e-05	0.00122
1670.3	0.00034	1e-05	0.00165	0.00235	0.00033	4e-05		0.00019	0.00093	0.0003	6e-05	1e-05	0.0015
1668.3	0.0004	1e-05	0.00144	0.00213	0.00024	4e-05		0.00014	0.00067	0.00036	7e-05	1e-05	0.00124
1666.4	0.00049	1e-05	0.00077	0.0015	0.00019	4e-05		0.00011	0.00035	0.00043	8e-05	1e-05	0.00097
1664.5	0.0006	1e-05	0.00041	0.00122	0.00015	5e-05		8e-05	0.00019	0.00053	9e-05	1e-05	0.0009
1662.5	0.00076	1e-05	0.00025	0.00119	0.00012	6e-05		7e-05	0.00012	0.00067	0.0001	1e-05	0.00096
1660.6	0.00099	1e-05	0.00016	0.00132	0.0001	7e-05		5e-05	8e-05	0.00086	0.00012	1e-05	0.00112
1658.7	0.00133	1e-05	0.00011	0.00161	8e-05	8e-05		5e-05	6e-05	0.00115	0.00014	1e-05	0.0014
1656.8	0.00185	1e-05	8e-05	0.0021	7e-05	9e-05		4e-05	4e-05	0.00159	0.00016	1e-05	0.00184
1654.8	0.00268	1e-05	6e-05	0.00292	6e-05	0.0001		3e-05	3e-05	0.00226	0.00018	1e-05	0.00253
1652.9	0.00397	1e-05	5e-05	0.00421	5e-05	0.00012		3e-05	3e-05	0.00329	0.00022	2e-05	0.00358
1651	0.0057	1e-05	4e-05	0.00596	5e-05	0.00015		2e-05	2e-05	0.00461	0.00026	2e-05	0.00494
1649	0.00693	2e-05	3e-05	0.00721	4e-05	0.00019		2e-05	2e-05	0.00556	0.00032	2e-05	0.00594
1647.1	0.0063	2e-05	3e-05	0.00662	4e-05	0.00024		2e-05	1e-05	0.00517	0.0004	2e-05	0.00562
1645.2	0.00458	2e-05	2e-05	0.00496	3e-05	0.00031		2e-05	1e-05	0.00388	0.00049	3e-05	0.00443
1643.3	0.00309	2e-05	2e-05	0.00357	3e-05	0.00041		2e-05	1e-05	0.00269	0.00062	3e-05	0.00336
1641.3	0.00211	3e-05	2e-05	0.00274	3e-05	0.00056		1e-05	1e-05	0.00186	0.00077	3e-05	0.00269
1639.4	0.00149	3e-05	2e-05	0.00236	2e-05	0.0008		1e-05	1e-05	0.00133	0.00094	4e-05	0.00233
1637.5	0.0011	4e-05	1e-05	0.00231	2e-05	0.00114		1e-05	1e-05	0.00098	0.00108	5e-05	0.00213
1635.5	0.00083	5e-05	1e-05	0.00244	2e-05	0.00152		1e-05	1e-05	0.00075	0.00114	6e-05	0.00197
1633.6	0.00065	6e-05	1e-05	0.00245	2e-05	0.00171		1e-05	1e-05	0.00059	0.00109	7e-05	0.00177
1631.7	0.00052	7e-05	1e-05	0.00213	2e-05	0.00151		1e-05	1e-05	0.00047	0.00096	9e-05	0.00154
1629.8	0.00043	0.0001	1e-05	0.00167	2e-05	0.00112		1e-05	0	0.00039	0.00079	0.00012	0.00132
1627.8	0.00036	0.00013	1e-05	0.0013	1e-05	0.00079		1e-05	0	0.00032	0.00064	0.00017	0.00114
1625.9	0.0003	0.00019	1e-05	0.00107	1e-05	0.00056		1e-05	0	0.00027	0.00051	0.00024	0.00103
1624	0.00026	0.00029	1e-05	0.00097	1e-05	0.0004		1e-05	0	0.00023	0.00041	0.00035	0.001
1622	0.00022	0.00047	1e-05	0.00102	1e-05	0.0003		1e-05	0	0.0002	0.00033	0.00052	0.00106
1620.1	0.00019	0.00078	1e-05	0.00123	1e-05	0.00023		1e-05	0	0.00018	0.00027	0.00072	0.00117
1618.2	0.00017	0.00109	1e-05	0.00146	1e-05	0.00018		1e-05	0	0.00016	0.00023	0.00079	0.00118
1616.3	0.00015	0.00096	1e-05	0.00128	1e-05	0.00015		1e-05	0	0.00014	0.00019	0.00066	0.00099
1614.3	0.00014	0.00061	0	0.00089	1e-05	0.00012		0	0	0.00012	0.00016	0.00046	0.00075
1612.4	0.00012	0.00037	0	0.00061	1e-05	0.0001		0	0	0.00011	0.00014	0.00031	0.00057
1610.5	0.00011	0.00024	0	0.00045	1e-05	9e-05		0	0	0.0001	0.00012	0.00021	0.00044
1608.5	0.0001	0.00016	0	0.00035	1e-05	7e-05		0	0	9e-05	0.0001	0.00015	0.00036
1606.6	9e-05	0.00011	0	0.00028	1e-05	7e-05		0	0	8e-05	9e-05	0.00011	0.00029
1604.7	8e-05	9e-05	0	0.00024	1e-05	6e-05		0	0	8e-05	8e-05	9e-05	0.00025
1602.8	8e-05	7e-05	0	0.0002	1e-05	5e-05		0	0	7e-05	7e-05	7e-05	0.00022
1600.8	7e-05	5e-05	0	0.00018	1e-05	4e-05		0	0	6e-05	7e-05	6e-05	0.00019

## Sheet: Chymo
Chymo 0 h
Wavenumber (cm-1)	Dense phase								Dilute phase
	FIT	FIT00	FIT01	FIT02	FIT03	FIT04	FIT05		FIT	FIT00	FIT01	FIT02	FIT03	FIT04	FIT05
1699.2	0.00043	0.00072	0.00044	0.00028	8e-05	1e-05	0.00196		0.00048	0.0004	0.00062	0.0003	8e-05	1e-05	0.0019
1697.3	0.00095	0.00088	0.0005	0.0003	8e-05	1e-05	0.00272		0.00054	0.00088	0.00075	0.00032	9e-05	1e-05	0.0026
1695.3	0.00248	0.00108	0.00057	0.00032	9e-05	2e-05	0.00455		0.00062	0.0023	0.00093	0.00035	9e-05	1e-05	0.00431
1693.4	0.00269	0.00136	0.00065	0.00035	9e-05	2e-05	0.00515		0.0007	0.00242	0.00117	0.00038	0.0001	2e-05	0.00479
1691.5	0.00104	0.00175	0.00074	0.00038	0.0001	2e-05	0.00403		0.00081	0.00094	0.00151	0.00041	0.0001	2e-05	0.00379
1689.6	0.00046	0.0023	0.00087	0.00041	0.0001	2e-05	0.00416		0.00094	0.00042	0.00201	0.00045	0.00011	2e-05	0.00395
1687.6	0.00025	0.00309	0.00102	0.00045	0.00011	2e-05	0.00495		0.00111	0.00023	0.00273	0.0005	0.00012	2e-05	0.0047
1685.7	0.00016	0.0042	0.00122	0.0005	0.00012	2e-05	0.00621		0.00132	0.00014	0.00376	0.00055	0.00013	2e-05	0.00592
1683.8	0.00011	0.00559	0.00147	0.00055	0.00013	2e-05	0.00787		0.0016	0.0001	0.00512	0.00061	0.00014	2e-05	0.00757
1681.8	8e-05	0.00686	0.00181	0.00061	0.00014	2e-05	0.00952		0.00195	7e-05	0.00643	0.00067	0.00015	2e-05	0.00929
1679.9	6e-05	0.00721	0.00226	0.00069	0.00015	2e-05	0.01038		0.00243	5e-05	0.00684	0.00075	0.00016	2e-05	0.01026
1678	4e-05	0.00633	0.00287	0.00077	0.00016	2e-05	0.0102		0.00308	4e-05	0.00597	0.00085	0.00017	2e-05	0.01014
1676	4e-05	0.00492	0.00371	0.00088	0.00018	3e-05	0.00974		0.00396	3e-05	0.00456	0.00096	0.00019	3e-05	0.00973
1674.1	3e-05	0.00364	0.00484	0.001	0.00019	3e-05	0.00973		0.00513	3e-05	0.00331	0.0011	0.0002	3e-05	0.0098
1672.2	2e-05	0.00268	0.00627	0.00115	0.00021	3e-05	0.01037		0.00659	2e-05	0.00241	0.00127	0.00022	3e-05	0.01054
1670.3	2e-05	0.00201	0.00781	0.00134	0.00023	3e-05	0.01144		0.00813	2e-05	0.00179	0.00148	0.00024	3e-05	0.01169
1668.3	2e-05	0.00155	0.00888	0.00158	0.00025	3e-05	0.01231		0.00919	2e-05	0.00136	0.00174	0.00027	3e-05	0.01262
1666.4	2e-05	0.00122	0.00885	0.00188	0.00028	4e-05	0.01228		0.00918	1e-05	0.00107	0.00208	0.0003	4e-05	0.01267
1664.5	1e-05	0.00098	0.00774	0.00227	0.00031	4e-05	0.01136		0.0081	1e-05	0.00085	0.00251	0.00033	4e-05	0.01185
1662.5	1e-05	0.0008	0.00621	0.00278	0.00035	4e-05	0.0102		0.00656	1e-05	0.00069	0.00308	0.00037	4e-05	0.01076
1660.6	1e-05	0.00066	0.00479	0.00347	0.0004	5e-05	0.00938		0.0051	1e-05	0.00058	0.00385	0.00042	5e-05	0.01001
1658.7	1e-05	0.00056	0.00367	0.00441	0.00045	5e-05	0.00915		0.00394	1e-05	0.00048	0.00488	0.00048	5e-05	0.00985
1656.8	1e-05	0.00048	0.00284	0.0057	0.00052	6e-05	0.0096		0.00307	1e-05	0.00041	0.00629	0.00055	6e-05	0.01038
1654.8	1e-05	0.00041	0.00224	0.00744	0.0006	6e-05	0.01075		0.00242	1e-05	0.00036	0.00815	0.00064	6e-05	0.01163
1652.9	1e-05	0.00036	0.00179	0.00966	0.0007	7e-05	0.01258		0.00195	1e-05	0.00031	0.01044	0.00074	7e-05	0.01351
1651	1e-05	0.00032	0.00146	0.0121	0.00082	8e-05	0.01478		0.00159	1e-05	0.00027	0.01279	0.00088	8e-05	0.0156
1649	1e-05	0.00028	0.00121	0.0139	0.00098	9e-05	0.01647		0.00132	1e-05	0.00024	0.01428	0.00105	9e-05	0.01697
1647.1	1e-05	0.00025	0.00101	0.01403	0.00119	0.0001	0.01658		0.00111	0	0.00021	0.01404	0.00127	0.0001	0.01673
1645.2	0	0.00022	0.00086	0.01238	0.00146	0.00011	0.01505		0.00094	0	0.00019	0.01222	0.00156	0.00011	0.01503
1643.3	0	0.0002	0.00074	0.00997	0.00182	0.00013	0.01286		0.00081	0	0.00017	0.00983	0.00194	0.00013	0.01288
1641.3	0	0.00018	0.00064	0.00769	0.0023	0.00015	0.01097		0.0007	0	0.00016	0.00763	0.00245	0.00015	0.01109
1639.4	0	0.00017	0.00056	0.00589	0.00293	0.00018	0.00973		0.00062	0	0.00014	0.00589	0.00312	0.00017	0.00995
1637.5	0	0.00015	0.0005	0.00455	0.00373	0.00021	0.00915		0.00054	0	0.00013	0.00459	0.00397	0.00021	0.00944
1635.5	0	0.00014	0.00044	0.00358	0.00463	0.00025	0.00904		0.00048	0	0.00012	0.00363	0.00491	0.00025	0.0094
1633.6	0	0.00013	0.00039	0.00286	0.0054	0.00031	0.0091		0.00043	0	0.00011	0.00292	0.00572	0.00031	0.00949
1631.7	0	0.00012	0.00035	0.00233	0.00571	0.00039	0.0089		0.00039	0	0.0001	0.00239	0.00603	0.00038	0.0093
1629.8	0	0.00011	0.00032	0.00192	0.00537	0.00051	0.00823		0.00035	0	9e-05	0.00198	0.00567	0.0005	0.0086
1627.8	0	0.0001	0.00029	0.00161	0.00458	0.00067	0.00726		0.00032	0	9e-05	0.00167	0.00484	0.00066	0.00758
1625.9	0	9e-05	0.00026	0.00137	0.00369	0.00092	0.00634		0.00029	0	8e-05	0.00142	0.0039	0.00091	0.00661
1624	0	9e-05	0.00024	0.00117	0.0029	0.00131	0.00572		0.00027	0	8e-05	0.00122	0.00306	0.00131	0.00595
1622	0	8e-05	0.00022	0.00102	0.00227	0.00194	0.00554		0.00024	0	7e-05	0.00106	0.00241	0.00195	0.00574
1620.1	0	8e-05	0.00021	0.00089	0.0018	0.00286	0.00583		0.00023	0	7e-05	0.00093	0.00191	0.00288	0.00601
1618.2	0	7e-05	0.00019	0.00078	0.00144	0.00377	0.00627		0.00021	0	6e-05	0.00082	0.00153	0.00374	0.00636
1616.3	0	7e-05	0.00018	0.0007	0.00118	0.00384	0.00596		0.00019	0	6e-05	0.00073	0.00125	0.00368	0.00591
1614.3	0	6e-05	0.00016	0.00062	0.00097	0.00298	0.0048		0.00018	0	6e-05	0.00065	0.00103	0.00278	0.0047
1612.4	0	6e-05	0.00015	0.00056	0.00081	0.00203	0.00362		0.00017	0	5e-05	0.00059	0.00086	0.00188	0.00355
1610.5	0	6e-05	0.00014	0.00051	0.00069	0.00137	0.00277		0.00016	0	5e-05	0.00053	0.00073	0.00127	0.00274
1608.5	0	5e-05	0.00013	0.00046	0.00059	0.00096	0.0022		0.00015	0	5e-05	0.00048	0.00063	0.00088	0.00219
1606.6	0	5e-05	0.00013	0.00042	0.00051	0.00069	0.0018		0.00014	0	4e-05	0.00044	0.00054	0.00064	0.00181
1604.7	0	5e-05	0.00012	0.00038	0.00045	0.00052	0.00152		0.00013	0	4e-05	0.0004	0.00048	0.00048	0.00154
1602.8	0	5e-05	0.00011	0.00035	0.00039	0.0004	0.00131		0.00012	0	4e-05	0.00037	0.00042	0.00038	0.00133
1600.8	0	4e-05	0.0001	0.00032	0.00035	0.00032	0.00114		0.00011	0	4e-05	0.00034	0.00037	0.0003	0.00117

## Sheet: a-lac
a-lac 0 h
Wavenumber (cm-1)	Dilute phase								Dense phase
	FIT	FIT00	FIT01	FIT02	FIT03	FIT04	FIT05		FIT	FIT00	FIT01	FIT02	FIT03	FIT04	FIT05
1699.2	0.00032	1e-05	2e-05	0	0.00036	0	0		0.00033	1e-05	4e-05	0	0	0	0.00039
1697.3	0.00043	1e-05	3e-05	0	0.00047	0	0		0.00044	2e-05	4e-05	0	0	0	0.0005
1695.3	0.0006	1e-05	3e-05	0	0.00064	0	0		0.0006	2e-05	4e-05	0	0	0	0.00067
1693.4	0.00087	2e-05	3e-05	0	0.00092	0	0		0.00086	2e-05	5e-05	0	0	0	0.00094
1691.5	0.00134	2e-05	3e-05	0	0.0014	0	0		0.00129	3e-05	5e-05	0	0	0	0.00138
1689.6	0.0021	3e-05	4e-05	0	0.00217	0	0		0.002	4e-05	6e-05	0	0	0	0.00209
1687.6	0.00298	3e-05	4e-05	0	0.00306	0	0		0.00295	5e-05	6e-05	0	0	0	0.00307
1685.7	0.00305	5e-05	5e-05	0	0.00315	0	0		0.00345	6e-05	7e-05	0	0	0	0.0036
1683.8	0.00222	6e-05	6e-05	0	0.00235	0	0		0.00284	9e-05	8e-05	0	0	0	0.00301
1681.8	0.00142	0.0001	6e-05	0	0.00159	0	0		0.00189	0.00013	9e-05	0	0	0	0.00212
1679.9	0.00092	0.00015	7e-05	0	0.00115	0	0		0.00123	0.0002	0.00011	0	0	0	0.00154
1678	0.00062	0.00028	9e-05	0	0.00099	0	0		0.00082	0.00036	0.00012	0	0	0	0.00131
1676	0.00044	0.00058	0.0001	0	0.00114	0	0		0.00058	0.00073	0.00015	0	0	0	0.00146
1674.1	0.00033	0.00114	0.00012	0	0.0016	0	0		0.00042	0.00138	0.00018	1e-05	0	0	0.00199
1672.2	0.00025	0.00093	0.00015	0	0.00134	0	0		0.00032	0.00121	0.00021	1e-05	0	0	0.00176
1670.3	0.0002	0.00043	0.00019	0	0.00083	0	0		0.00025	0.0006	0.00026	1e-05	0	0	0.00112
1668.3	0.00016	0.00022	0.00024	1e-05	0.00063	0	0		0.0002	0.0003	0.00033	1e-05	1e-05	0	0.00085
1666.4	0.00013	0.00013	0.00033	1e-05	0.0006	0	0		0.00017	0.00018	0.00044	1e-05	1e-05	0	0.00079
1664.5	0.00011	8e-05	0.00045	1e-05	0.00066	0	0		0.00014	0.00011	0.00059	1e-05	1e-05	0	0.00086
1662.5	0.0001	6e-05	0.00067	1e-05	0.00084	0	0		0.00012	8e-05	0.00084	1e-05	1e-05	0	0.00105
1660.6	8e-05	4e-05	0.00106	1e-05	0.0012	1e-05	0		0.0001	6e-05	0.00126	1e-05	1e-05	0	0.00144
1658.7	7e-05	3e-05	0.0018	1e-05	0.00192	1e-05	0		9e-05	4e-05	0.00201	2e-05	1e-05	0	0.00217
1656.8	6e-05	2e-05	0.00306	1e-05	0.00317	1e-05	0		8e-05	3e-05	0.00331	2e-05	1e-05	0	0.00345
1654.8	6e-05	2e-05	0.00388	2e-05	0.00398	1e-05	0		7e-05	3e-05	0.00478	2e-05	1e-05	0	0.00491
1652.9	5e-05	2e-05	0.00287	2e-05	0.00296	1e-05	0		6e-05	2e-05	0.00461	3e-05	1e-05	0	0.00473
1651	4e-05	1e-05	0.00167	3e-05	0.00176	1e-05	0		5e-05	2e-05	0.00307	4e-05	1e-05	0	0.00319
1649	4e-05	1e-05	0.00099	4e-05	0.00109	1e-05	0		5e-05	2e-05	0.00186	5e-05	2e-05	0	0.00199
1647.1	4e-05	1e-05	0.00063	6e-05	0.00075	1e-05	0		4e-05	1e-05	0.00118	7e-05	2e-05	0	0.00133
1645.2	3e-05	1e-05	0.00043	9e-05	0.00058	1e-05	0		4e-05	1e-05	0.00079	0.00011	2e-05	0	0.00097
1643.3	3e-05	1e-05	0.00031	0.00016	0.00053	2e-05	0		4e-05	1e-05	0.00056	0.00019	2e-05	0	0.00082
1641.3	3e-05	1e-05	0.00024	0.00035	0.00064	2e-05	0		3e-05	1e-05	0.00042	0.00036	3e-05	0	0.00085
1639.4	3e-05	1e-05	0.00018	0.0009	0.00114	3e-05	0		3e-05	1e-05	0.00032	0.00083	3e-05	0	0.00123
1637.5	2e-05	1e-05	0.00015	0.00119	0.0014	3e-05	0		3e-05	1e-05	0.00025	0.00133	4e-05	0	0.00167
1635.5	2e-05	0	0.00012	0.00048	0.00067	4e-05	0		3e-05	1e-05	0.00021	0.00071	5e-05	0	0.00101
1633.6	2e-05	0	0.0001	0.00021	0.00039	6e-05	0		2e-05	1e-05	0.00017	0.00032	7e-05	0	0.00059
1631.7	2e-05	0	8e-05	0.00011	0.00029	8e-05	0		2e-05	1e-05	0.00014	0.00017	0.0001	0	0.00044
1629.8	2e-05	0	7e-05	7e-05	0.00027	0.00011	0		2e-05	1e-05	0.00012	0.0001	0.00014	0	0.00039
1627.8	2e-05	0	6e-05	4e-05	0.00031	0.00018	0		2e-05	0	0.0001	7e-05	0.00022	0	0.00042
1625.9	2e-05	0	5e-05	3e-05	0.00043	0.00032	0		2e-05	0	9e-05	5e-05	0.00038	0	0.00054
1624	1e-05	0	5e-05	2e-05	0.00072	0.00063	0		2e-05	0	8e-05	4e-05	0.00071	0	0.00085
1622	1e-05	0	4e-05	2e-05	0.00112	0.00104	0		2e-05	0	7e-05	3e-05	0.00126	0	0.00138
1620.1	1e-05	0	4e-05	1e-05	0.00088	0.00081	0		2e-05	0	6e-05	2e-05	0.00125	0	0.00136
1618.2	1e-05	0	3e-05	1e-05	0.00048	0.00041	0		1e-05	0	6e-05	2e-05	0.0007	0	0.00079
1616.3	1e-05	0	3e-05	1e-05	0.00028	0.00022	1e-05		1e-05	0	5e-05	1e-05	0.00037	0	0.00046
1614.3	1e-05	0	3e-05	1e-05	0.00019	0.00013	1e-05		1e-05	0	5e-05	1e-05	0.00022	0	0.00029
1612.4	1e-05	0	3e-05	1e-05	0.00014	9e-05	1e-05		1e-05	0	4e-05	1e-05	0.00014	0	0.00021
1610.5	1e-05	0	2e-05	1e-05	0.00012	6e-05	2e-05		1e-05	0	4e-05	1e-05	0.0001	0	0.00016
1608.5	1e-05	0	2e-05	1e-05	0.00012	5e-05	4e-05		1e-05	0	4e-05	1e-05	7e-05	1e-05	0.00014
1606.6	1e-05	0	2e-05	0	0.00015	4e-05	8e-05		1e-05	0	3e-05	1e-05	5e-05	2e-05	0.00012
1604.7	1e-05	0	2e-05	0	0.00026	3e-05	0.0002		1e-05	0	3e-05	1e-05	4e-05	5e-05	0.00014
1602.8	1e-05	0	2e-05	0	0.00019	2e-05	0.00013		1e-05	0	3e-05	1e-05	3e-05	5e-05	0.00013
1600.8	1e-05	0	2e-05	0	0.0001	2e-05	5e-05		1e-05	0	3e-05	0	3e-05	2e-05	9e-05

## Sheet: Tau
Tau 0 h
Wavenumber (cm-1)	Dense phase							Dilute phase
	FIT	FIT00	FIT01	FIT02	FIT03	FIT04		FIT	FIT00	FIT01	FIT02	FIT03	FIT04
1699.2	3e-05	0.00022	0.00069	0.00034	9e-05	1e-05		3e-05	0.00017	0.00029	8e-05	1e-05	0.00058
1697.3	4e-05	0.00024	0.00076	0.00037	9e-05	1e-05		3e-05	0.00019	0.00031	9e-05	1e-05	0.00063
1695.3	5e-05	0.00027	0.00083	0.0004	0.0001	1e-05		4e-05	0.00021	0.00034	9e-05	1e-05	0.0007
1693.4	6e-05	0.00031	0.00092	0.00043	0.00011	1e-05		5e-05	0.00024	0.00037	0.0001	1e-05	0.00077
1691.5	8e-05	0.00036	0.00103	0.00047	0.00011	1e-05		7e-05	0.00028	0.0004	0.00011	1e-05	0.00086
1689.6	0.00011	0.00041	0.00116	0.00051	0.00012	1e-05		0.0001	0.00033	0.00043	0.00011	1e-05	0.00098
1687.6	0.00015	0.00048	0.00133	0.00056	0.00013	1e-05		0.00014	0.00038	0.00047	0.00012	1e-05	0.00113
1685.7	0.00022	0.00057	0.00156	0.00062	0.00014	1e-05		0.00021	0.00046	0.00052	0.00013	1e-05	0.00133
1683.8	0.00036	0.00068	0.00189	0.00068	0.00015	1e-05		0.00037	0.00055	0.00057	0.00014	1e-05	0.00165
1681.8	0.00065	0.00083	0.0024	0.00075	0.00016	1e-05		0.0007	0.00068	0.00064	0.00015	1e-05	0.00218
1679.9	0.00117	0.00102	0.00322	0.00084	0.00017	1e-05		0.0013	0.00085	0.00071	0.00016	2e-05	0.00304
1678	0.00153	0.00129	0.00395	0.00094	0.00019	2e-05		0.00132	0.00109	0.0008	0.00018	2e-05	0.0034
1676	0.00104	0.00165	0.00397	0.00106	0.0002	2e-05		0.00072	0.00141	0.0009	0.00019	2e-05	0.00324
1674.1	0.00057	0.00213	0.00414	0.0012	0.00022	2e-05		0.00038	0.00187	0.00102	0.00021	2e-05	0.0035
1672.2	0.00033	0.00278	0.00474	0.00137	0.00024	2e-05		0.00022	0.00248	0.00117	0.00023	2e-05	0.00412
1670.3	0.00021	0.00357	0.00564	0.00158	0.00027	2e-05		0.00014	0.0032	0.00135	0.00025	2e-05	0.00497
1668.3	0.00014	0.00434	0.00662	0.00183	0.00029	2e-05		0.0001	0.0038	0.00158	0.00028	2e-05	0.00577
1666.4	0.0001	0.00473	0.00733	0.00215	0.00033	2e-05		7e-05	0.00391	0.00186	0.00031	3e-05	0.00617
1664.5	8e-05	0.0045	0.00751	0.00255	0.00036	3e-05		5e-05	0.00346	0.00221	0.00034	3e-05	0.0061
1662.5	6e-05	0.0038	0.00735	0.00305	0.00041	3e-05		4e-05	0.00275	0.00266	0.00039	3e-05	0.00587
1660.6	5e-05	0.003	0.00722	0.00369	0.00046	3e-05		3e-05	0.00209	0.00324	0.00044	3e-05	0.00583
1658.7	4e-05	0.0023	0.00739	0.0045	0.00052	4e-05		3e-05	0.00157	0.00398	0.00049	4e-05	0.00611
1656.8	3e-05	0.00177	0.00795	0.00551	0.0006	4e-05		2e-05	0.0012	0.00493	0.00057	4e-05	0.00676
1654.8	3e-05	0.00138	0.00888	0.00674	0.00069	4e-05		2e-05	0.00093	0.00609	0.00066	5e-05	0.00774
1652.9	2e-05	0.00109	0.01008	0.00812	0.0008	5e-05		2e-05	0.00074	0.00742	0.00077	5e-05	0.00899
1651	2e-05	0.00088	0.01135	0.00944	0.00095	5e-05		1e-05	0.0006	0.0087	0.00091	6e-05	0.01027
1649	2e-05	0.00072	0.01229	0.01036	0.00113	6e-05		1e-05	0.00049	0.00956	0.00108	6e-05	0.01121
1647.1	2e-05	0.0006	0.01258	0.01053	0.00137	7e-05		1e-05	0.00041	0.00965	0.00131	7e-05	0.01145
1645.2	1e-05	0.0005	0.01214	0.00986	0.00168	8e-05		1e-05	0.00035	0.00891	0.00161	8e-05	0.01096
1643.3	1e-05	0.00043	0.01126	0.00865	0.00208	9e-05		1e-05	0.0003	0.00768	0.002	0.0001	0.01008
1641.3	1e-05	0.00037	0.01036	0.00726	0.00262	0.00011		1e-05	0.00026	0.00634	0.00251	0.00011	0.00923
1639.4	1e-05	0.00032	0.00972	0.00596	0.00331	0.00013		1e-05	0.00022	0.00514	0.00317	0.00014	0.00867
1637.5	1e-05	0.00028	0.00946	0.00486	0.00415	0.00015		1e-05	0.0002	0.00415	0.00396	0.00016	0.00848
1635.5	1e-05	0.00025	0.00948	0.00397	0.00506	0.00019		1e-05	0.00017	0.00337	0.00479	0.0002	0.00854
1633.6	1e-05	0.00022	0.00954	0.00327	0.0058	0.00024		1e-05	0.00016	0.00276	0.00543	0.00025	0.0086
1631.7	1e-05	0.0002	0.00928	0.00272	0.00604	0.00031		1e-05	0.00014	0.00229	0.00558	0.00032	0.00833
1629.8	1e-05	0.00018	0.00854	0.00229	0.00565	0.00041		0	0.00013	0.00192	0.00516	0.00043	0.00763
1627.8	1e-05	0.00016	0.00752	0.00195	0.00484	0.00056		0	0.00011	0.00163	0.00438	0.00059	0.00671
1625.9	1e-05	0.00015	0.00655	0.00167	0.00393	0.0008		0	0.0001	0.00139	0.00355	0.00083	0.00588
1624	1e-05	0.00014	0.00587	0.00144	0.00312	0.00116		0	0.0001	0.0012	0.00282	0.00121	0.00534
1622	0	0.00012	0.00554	0.00126	0.00247	0.00167		0	9e-05	0.00105	0.00224	0.00175	0.00513
1620.1	0	0.00011	0.00533	0.00111	0.00197	0.00213		0	8e-05	0.00092	0.00179	0.00225	0.00505
1618.2	0	0.00011	0.00478	0.00098	0.00159	0.0021		0	7e-05	0.00082	0.00145	0.00226	0.0046
1616.3	0	0.0001	0.0039	0.00087	0.00131	0.00162		0	7e-05	0.00073	0.00119	0.00176	0.00374
1614.3	0	9e-05	0.00308	0.00078	0.00108	0.00112		0	6e-05	0.00065	0.00099	0.00122	0.00292
1612.4	0	8e-05	0.00247	0.00071	0.00091	0.00077		0	6e-05	0.00059	0.00083	0.00083	0.00231
1610.5	0	8e-05	0.00204	0.00064	0.00077	0.00054		0	6e-05	0.00053	0.00071	0.00059	0.00188
1608.5	0	7e-05	0.00172	0.00058	0.00067	0.0004		0	5e-05	0.00048	0.00061	0.00043	0.00157
1606.6	0	7e-05	0.00148	0.00053	0.00058	0.0003		0	5e-05	0.00044	0.00053	0.00032	0.00134
1604.7	0	6e-05	0.00129	0.00049	0.0005	0.00023		0	5e-05	0.0004	0.00046	0.00025	0.00117
1602.8	0	6e-05	0.00114	0.00045	0.00044	0.00019		0	4e-05	0.00037	0.00041	0.0002	0.00103
1600.8	0	6e-05	0.00102	0.00041	0.00039	0.00015		0	4e-05	0.00034	0.00036	0.00016	0.00091

## Sheet: b-cas
b-cas 0 h
Wavenumber (cm-1)	Dense phase							Dilute phase
	FIT	FIT00	FIT01	FIT02	FIT03	FIT04		FIT	FIT00	FIT01	FIT02	FIT03	FIT04
1699.2	0.00023	7e-05	0.00042	8e-05	0.00081	1e-05		8e-05	0.00022	0.00035	7e-05	1e-05	0.00072
1697.3	0.00026	8e-05	0.00045	9e-05	0.0009	2e-05		9e-05	0.00025	0.00038	7e-05	1e-05	0.0008
1695.3	0.00029	0.0001	0.00049	0.0001	0.001	2e-05		0.00011	0.00028	0.00041	8e-05	1e-05	0.00089
1693.4	0.00033	0.00013	0.00053	0.0001	0.00111	2e-05		0.00014	0.00032	0.00044	8e-05	1e-05	0.001
1691.5	0.00039	0.00017	0.00058	0.00011	0.00126	2e-05		0.00018	0.00037	0.00048	9e-05	1e-05	0.00114
1689.6	0.00045	0.00023	0.00063	0.00012	0.00144	2e-05		0.00025	0.00043	0.00053	9e-05	2e-05	0.00131
1687.6	0.00053	0.00032	0.0007	0.00012	0.00169	2e-05		0.00034	0.00051	0.00058	0.0001	2e-05	0.00154
1685.7	0.00064	0.00047	0.00077	0.00013	0.00203	2e-05		0.00051	0.0006	0.00064	0.00011	2e-05	0.00187
1683.8	0.00077	0.00075	0.00085	0.00014	0.00254	2e-05		0.00079	0.00073	0.00071	0.00011	2e-05	0.00236
1681.8	0.00095	0.00125	0.00095	0.00016	0.00333	2e-05		0.00129	0.0009	0.00079	0.00012	2e-05	0.00312
1679.9	0.00119	0.00195	0.00106	0.00017	0.0044	3e-05		0.00196	0.00113	0.00088	0.00013	2e-05	0.00413
1678	0.00153	0.00211	0.00119	0.00018	0.00504	3e-05		0.00215	0.00143	0.001	0.00014	2e-05	0.00475
1676	0.00198	0.00146	0.00135	0.0002	0.00502	3e-05		0.00156	0.00186	0.00113	0.00016	2e-05	0.00472
1674.1	0.0026	0.00087	0.00155	0.00022	0.00527	3e-05		0.00096	0.00242	0.00129	0.00017	3e-05	0.00486
1672.2	0.00337	0.00054	0.00178	0.00024	0.00596	3e-05		0.0006	0.00312	0.00148	0.00019	3e-05	0.00542
1670.3	0.00416	0.00035	0.00206	0.00027	0.00688	4e-05		0.0004	0.00384	0.00172	0.00021	3e-05	0.0062
1668.3	0.00464	0.00025	0.00242	0.00029	0.00764	4e-05		0.00028	0.0043	0.00201	0.00023	3e-05	0.00685
1666.4	0.0045	0.00018	0.00286	0.00033	0.00791	4e-05		0.00021	0.0042	0.00237	0.00026	4e-05	0.00708
1664.5	0.00384	0.00014	0.00341	0.00037	0.0078	5e-05		0.00016	0.00363	0.00283	0.00029	4e-05	0.00694
1662.5	0.00303	0.00011	0.0041	0.00042	0.00771	5e-05		0.00012	0.00289	0.0034	0.00033	4e-05	0.00678
1660.6	0.00232	9e-05	0.00496	0.00047	0.0079	6e-05		0.0001	0.00223	0.00412	0.00037	5e-05	0.00686
1658.7	0.00177	7e-05	0.00602	0.00054	0.00848	6e-05		8e-05	0.00171	0.00499	0.00043	5e-05	0.00726
1656.8	0.00137	6e-05	0.00727	0.00063	0.0094	7e-05		7e-05	0.00133	0.00602	0.00049	6e-05	0.00796
1654.8	0.00108	5e-05	0.00861	0.00074	0.01056	8e-05		6e-05	0.00105	0.00712	0.00057	6e-05	0.00887
1652.9	0.00087	4e-05	0.00982	0.00087	0.0117	9e-05		5e-05	0.00084	0.00813	0.00068	7e-05	0.00977
1651	0.00071	4e-05	0.01059	0.00104	0.01248	0.0001		4e-05	0.00069	0.00877	0.00081	8e-05	0.01039
1649	0.00059	3e-05	0.01063	0.00126	0.01263	0.00012		4e-05	0.00057	0.00882	0.00098	9e-05	0.01049
1647.1	0.00049	3e-05	0.00992	0.00155	0.01213	0.00013		3e-05	0.00048	0.00824	0.0012	0.00011	0.01006
1645.2	0.00042	3e-05	0.00873	0.00192	0.01126	0.00016		3e-05	0.00041	0.00727	0.00149	0.00012	0.00932
1643.3	0.00036	2e-05	0.00739	0.00242	0.01038	0.00018		3e-05	0.00035	0.00616	0.00187	0.00015	0.00855
1641.3	0.00031	2e-05	0.00613	0.00305	0.00973	0.00022		2e-05	0.00031	0.00512	0.00235	0.00017	0.00798
1639.4	0.00028	2e-05	0.00505	0.00379	0.00941	0.00026		2e-05	0.00027	0.00422	0.00295	0.00021	0.00767
1637.5	0.00024	2e-05	0.00417	0.00456	0.00932	0.00033		2e-05	0.00024	0.00349	0.00358	0.00026	0.00758
1635.5	0.00022	2e-05	0.00346	0.00511	0.00922	0.00041		2e-05	0.00021	0.0029	0.00408	0.00032	0.00753
1633.6	0.00019	1e-05	0.0029	0.0052	0.00884	0.00053		2e-05	0.00019	0.00243	0.00422	0.00042	0.00727
1631.7	0.00017	1e-05	0.00245	0.00477	0.00812	0.0007		2e-05	0.00017	0.00205	0.00394	0.00055	0.00673
1629.8	0.00016	1e-05	0.00209	0.00404	0.00727	0.00097		1e-05	0.00015	0.00175	0.00337	0.00076	0.00605
1627.8	0.00014	1e-05	0.0018	0.00327	0.00658	0.00136		1e-05	0.00014	0.00151	0.00274	0.00107	0.00546
1625.9	0.00013	1e-05	0.00157	0.0026	0.00622	0.00192		1e-05	0.00013	0.00131	0.00218	0.00151	0.00514
1624	0.00012	1e-05	0.00137	0.00207	0.00613	0.00257		1e-05	0.00012	0.00115	0.00173	0.00205	0.00505
1622	0.00011	1e-05	0.00121	0.00166	0.00592	0.00294		1e-05	0.00011	0.00101	0.00138	0.00241	0.00492
1620.1	0.0001	1e-05	0.00107	0.00134	0.00519	0.00267		1e-05	0.0001	0.0009	0.00112	0.00224	0.00436
1618.2	9e-05	1e-05	0.00096	0.0011	0.00419	0.00203		1e-05	9e-05	0.0008	0.00091	0.00172	0.00354
1616.3	9e-05	1e-05	0.00086	0.00092	0.00331	0.00144		1e-05	8e-05	0.00072	0.00076	0.00122	0.00279
1614.3	8e-05	1e-05	0.00077	0.00078	0.00266	0.00102		1e-05	8e-05	0.00065	0.00064	0.00086	0.00224
1612.4	8e-05	1e-05	0.0007	0.00066	0.00219	0.00074		1e-05	7e-05	0.00059	0.00054	0.00062	0.00184
1610.5	7e-05	1e-05	0.00064	0.00057	0.00184	0.00056		1e-05	7e-05	0.00054	0.00047	0.00047	0.00154
1608.5	7e-05	1e-05	0.00058	0.0005	0.00158	0.00043		1e-05	6e-05	0.00049	0.00041	0.00036	0.00132
1606.6	6e-05	1e-05	0.00054	0.00043	0.00138	0.00034		1e-05	6e-05	0.00045	0.00036	0.00028	0.00115
1604.7	6e-05	1e-05	0.00049	0.00038	0.00121	0.00027		1e-05	6e-05	0.00041	0.00031	0.00023	0.00102
1602.8	6e-05	1e-05	0.00046	0.00034	0.00108	0.00023		1e-05	5e-05	0.00038	0.00028	0.00019	0.00091
1600.8	5e-05	0	0.00042	0.00031	0.00097	0.00019		1e-05	5e-05	0.00035	0.00025	0.00016	0.00081

## Sheet: a-amy
a-amy 0 h
Wavenumber (cm-1)	Dilute phase							Dense phase
	FIT	FIT00	FIT01	FIT02	FIT03	FIT04		FIT	FIT00	FIT01	FIT02	FIT03	FIT04
1699.2	0.00029	0	7e-05	2e-05	0	0.00038		1e-05	0.00043	7e-05	2e-05	1e-05	0.00053
1697.3	0.00038	0	7e-05	2e-05	0	0.00048		1e-05	0.00057	7e-05	2e-05	1e-05	0.00068
1695.3	0.00052	1e-05	8e-05	2e-05	0	0.00063		1e-05	0.00079	8e-05	2e-05	1e-05	0.0009
1693.4	0.00074	1e-05	9e-05	2e-05	0	0.00086		1e-05	0.00113	9e-05	2e-05	1e-05	0.00125
1691.5	0.00113	1e-05	0.0001	2e-05	0	0.00126		1e-05	0.00169	0.0001	2e-05	1e-05	0.00183
1689.6	0.00179	1e-05	0.00011	2e-05	0	0.00194		2e-05	0.00262	0.00011	3e-05	1e-05	0.00278
1687.6	0.00279	1e-05	0.00012	2e-05	1e-05	0.00296		2e-05	0.00383	0.00012	3e-05	1e-05	0.00401
1685.7	0.00348	2e-05	0.00013	3e-05	1e-05	0.00367		3e-05	0.00438	0.00013	3e-05	1e-05	0.00458
1683.8	0.0029	3e-05	0.00015	3e-05	1e-05	0.00311		4e-05	0.00353	0.00015	3e-05	1e-05	0.00376
1681.8	0.00188	4e-05	0.00017	3e-05	1e-05	0.00212		6e-05	0.00234	0.00017	3e-05	1e-05	0.00262
1679.9	0.00118	6e-05	0.0002	3e-05	1e-05	0.00148		0.0001	0.00152	0.0002	4e-05	1e-05	0.00186
1678	0.00077	0.00011	0.00023	4e-05	1e-05	0.00115		0.00018	0.00102	0.00023	4e-05	1e-05	0.00148
1676	0.00054	0.00025	0.00026	4e-05	1e-05	0.0011		0.00042	0.00072	0.00027	5e-05	1e-05	0.00146
1674.1	0.00039	0.00065	0.00031	4e-05	1e-05	0.0014		0.00105	0.00053	0.00032	5e-05	1e-05	0.00196
1672.2	0.00029	0.00058	0.00038	5e-05	1e-05	0.00131		0.00083	0.00041	0.00038	6e-05	1e-05	0.00168
1670.3	0.00023	0.00022	0.00046	5e-05	1e-05	0.00097		0.00032	0.00032	0.00047	6e-05	1e-05	0.00118
1668.3	0.00018	0.0001	0.00057	6e-05	1e-05	0.00093		0.00015	0.00026	0.00059	7e-05	1e-05	0.00108
1666.4	0.00015	6e-05	0.00073	7e-05	1e-05	0.00102		8e-05	0.00021	0.00076	8e-05	2e-05	0.00115
1664.5	0.00012	4e-05	0.00096	8e-05	1e-05	0.00121		5e-05	0.00018	0.00101	9e-05	2e-05	0.00135
1662.5	0.00011	2e-05	0.00131	9e-05	1e-05	0.00154		4e-05	0.00015	0.0014	0.00011	2e-05	0.0017
1660.6	9e-05	2e-05	0.00186	0.00011	1e-05	0.00208		3e-05	0.00013	0.00201	0.00012	2e-05	0.00231
1658.7	8e-05	1e-05	0.00275	0.00013	2e-05	0.00298		2e-05	0.00011	0.00304	0.00015	2e-05	0.00334
1656.8	7e-05	1e-05	0.00417	0.00015	2e-05	0.00442		2e-05	0.0001	0.00468	0.00018	2e-05	0.00499
1654.8	6e-05	1e-05	0.006	0.00018	2e-05	0.00627		1e-05	9e-05	0.00664	0.00021	3e-05	0.00698
1652.9	5e-05	1e-05	0.00692	0.00023	2e-05	0.00724		1e-05	8e-05	0.00715	0.00027	3e-05	0.00754
1651	5e-05	1e-05	0.00577	0.00029	3e-05	0.00614		1e-05	7e-05	0.00552	0.00034	4e-05	0.00597
1649	4e-05	0	0.00395	0.00038	3e-05	0.00441		1e-05	6e-05	0.00364	0.00045	4e-05	0.00419
1647.1	4e-05	0	0.00261	0.00051	3e-05	0.0032		1e-05	6e-05	0.00238	0.00061	5e-05	0.00309
1645.2	3e-05	0	0.00177	0.00072	4e-05	0.00256		1e-05	5e-05	0.00162	0.00085	5e-05	0.00258
1643.3	3e-05	0	0.00125	0.00104	5e-05	0.00238		0	5e-05	0.00115	0.00125	6e-05	0.00252
1641.3	3e-05	0	0.00092	0.00155	5e-05	0.00257		0	4e-05	0.00085	0.00187	8e-05	0.00284
1639.4	3e-05	0	0.00071	0.00221	7e-05	0.00301		0	4e-05	0.00065	0.00263	9e-05	0.00342
1637.5	2e-05	0	0.00056	0.0026	8e-05	0.00326		0	4e-05	0.00052	0.00301	0.00012	0.00368
1635.5	2e-05	0	0.00045	0.00227	0.0001	0.00285		0	3e-05	0.00042	0.00254	0.00015	0.00314
1633.6	2e-05	0	0.00037	0.00162	0.00014	0.00214		0	3e-05	0.00034	0.00178	0.0002	0.00235
1631.7	2e-05	0	0.00031	0.00109	0.00018	0.0016		0	3e-05	0.00029	0.00119	0.00027	0.00178
1629.8	2e-05	0	0.00026	0.00074	0.00026	0.00128		0	3e-05	0.00024	0.00082	0.00038	0.00147
1627.8	2e-05	0	0.00022	0.00053	0.00039	0.00116		0	2e-05	0.00021	0.00058	0.00058	0.0014
1625.9	2e-05	0	0.00019	0.00039	0.00063	0.00123		0	2e-05	0.00018	0.00043	0.00094	0.00158
1624	2e-05	0	0.00017	0.0003	0.00106	0.00155		0	2e-05	0.00016	0.00033	0.00154	0.00205
1622	1e-05	0	0.00015	0.00023	0.00161	0.00201		0	2e-05	0.00014	0.00026	0.00208	0.00251
1620.1	1e-05	0	0.00013	0.00019	0.0016	0.00193		0	2e-05	0.00013	0.00021	0.00181	0.00217
1618.2	1e-05	0	0.00012	0.00015	0.00105	0.00133		0	2e-05	0.00011	0.00017	0.00115	0.00146
1616.3	1e-05	0	0.00011	0.00013	0.00062	0.00087		0	2e-05	0.0001	0.00014	0.0007	0.00097
1614.3	1e-05	0	0.0001	0.00011	0.00039	0.0006		0	2e-05	9e-05	0.00012	0.00045	0.00068
1612.4	1e-05	0	9e-05	9e-05	0.00026	0.00045		0	2e-05	8e-05	0.0001	0.00031	0.00051
1610.5	1e-05	0	8e-05	8e-05	0.00018	0.00035		0	1e-05	8e-05	9e-05	0.00022	0.0004
1608.5	1e-05	0	7e-05	7e-05	0.00013	0.00029		0	1e-05	7e-05	8e-05	0.00016	0.00033
1606.6	1e-05	0	7e-05	6e-05	0.0001	0.00024		0	1e-05	6e-05	7e-05	0.00013	0.00028
1604.7	1e-05	0	6e-05	6e-05	8e-05	0.00021		0	1e-05	6e-05	6e-05	0.0001	0.00024
1602.8	1e-05	0	6e-05	5e-05	7e-05	0.00018		0	1e-05	5e-05	6e-05	8e-05	0.00021
1600.8	1e-05	0	5e-05	4e-05	5e-05	0.00016		0	1e-05	5e-05	5e-05	7e-05	0.00018

[truncated: 9 more sheets: Alb, Cyt c, Hb, LYS, CA, Mb, RNase A, a-syn, Ub]
