# Supplementary material for: Intermolecular interactions underlie protein/peptide phase separation irrespective of sequence and structure at crowded milieu
Source: Nat Commun. 2023 Oct 4;14:6199. doi: 10.1038/s41467-023-41864-9 (PMC10550955; doi:10.1038/s41467-023-41864-9)
Supplement: Supplementary file 6 — Source Data [file 41467_2023_41864_MOESM6_ESM.zip › Source Data file/Source Data.xlsx]

## Sheet: Fig 1d
Fig. 1d	Static light scattering experiment (at 350 nm) showing the kinetics of protein condensate formation with time
Time (min)	BSA	Fit curve BSA	b-lac	FIT curve b-lac	b-cas	FIT curve b-cas	a-lac	FIT curve a-lac	LT	FIT curve LT	GG	FIT curve GG	LYS	FIT curve LYS	Rnase A	FIT curve Rnase A	Ub	FIT curve Ub	Chymo	FIT curve Chymo	Alb	FIT curve Alb	a-amy	FIT curve a-amy	a-Syn	FIT curve a-Syn	Tau	FIT curve Tau	CA	FIT curve CA
0	0.05901	9.2692e-08	0.01116	9.58468e-05	0.02764	0.02688	0.02879	0.02539	0.00831	0.000221915	0	0.01676	0	1.17794e-07	0.01946	0.00852	0.000343439	0.02283	0	0.10918	0.00178	0.01561	0.00489	5.86794e-07	0	3.60569e-07	0	0.06223	0.00113	0.00473
1	0.02626	9.74082e-08	0.0105	9.84609e-05	0.02972	0.02735	0.02928	0.02539	0.01762	0.000222582	0.000411128	0.02112	0.00334	1.21294e-07	0.01682	0.00852	0.000197919	0.02283	0.05085	0.15951	0.00242	0.01561	0.00496	6.08851e-07	0.000291997	3.7591e-07	0.15381	0.12648	0.0011	0.00473
2	0.03007	1.02364e-07	0.01013	0.000101316	0.01687	0.02783	0.02547	0.02539	0.01578	0.000223668	0.000709308	0.02657	0.00534	1.24898e-07	0.01612	0.00852	4.81207e-05	0.02283	0.21015	0.22736	0.0017	0.01561	0.00569	6.31737e-07	0.00213	3.91904e-07	0.21606	0.1943	0.000853792	0.00473
3	0.02478	1.07573e-07	0.00977	0.000104433	0.00561	0.02833	0.01988	0.02539	0.01508	0.000225436	0.000702531	0.03338	0.00894	1.2861e-07	0.01663	0.00852	2.94962e-05	0.02283	0.23038	0.31378	0.000591068	0.01561	0.00562	6.55484e-07	0.00139	4.08578e-07	0.29224	0.26447	0.000912082	0.00473
4	0.02046	1.13046e-07	0.00943	0.000107838	0.02886	0.02884	0.01838	0.02539	0.01432	0.000228316	0.000707049	0.04187	0.00769	1.32431e-07	0.01553	0.00852	9.1964e-05	0.02283	0.31254	0.41618	6.91949e-05	0.01561	0.00599	6.80124e-07	0.00114	4.25962e-07	0.36082	0.33557	0.00103	0.00473
5	0.01636	1.18798e-07	0.0091	0.000111557	0.03594	0.02938	0.01899	0.02539	0.01307	0.000233006	0.000709308	0.05239	0.00899	1.36367e-07	0.01429	0.00852	0	0.02283	0.53594	0.52766	0	0.01561	0.00649	7.05689e-07	0.0017	4.44085e-07	0.42247	0.40611	0.0011	0.00473
6	0.0137	1.24842e-07	0.00878	0.000115618	0.00551	0.02993	0.01685	0.02539	0.01225	0.000240646	0.000483414	0.06538	0.01078	1.40419e-07	0.01335	0.00852	0.000215296	0.02283	0.58311	0.63838	0.000180587	0.01561	0.00702	7.32216e-07	0.00191	4.62979e-07	0.47798	0.47464	0.0018	0.00473
7	0.01178	1.31194e-07	0.00846	0.000120052	0	0.03049	0.01594	0.02539	0.01158	0.000253089	0.000736415	0.08131	0.01226	1.44591e-07	0.01264	0.00852	0.000224742	0.02283	0.6229	0.73872	0.000540855	0.01561	0.00742	7.59739e-07	0.00224	4.82678e-07	0.5307	0.53987	0.00212	0.00473
8	0.01048	1.37869e-07	0.00816	0.000124896	0.01642	0.03108	0.01666	0.02539	0.01109	0.000273354	0.00074771	0.10071	0.01334	1.48888e-07	0.01221	0.00852	0.000315725	0.02283	0.64078	0.82241	0.000729458	0.01561	0.00699	7.88298e-07	0.00264	5.03214e-07	0.58401	0.60077	0.00161	0.00473
9	0.00967	1.44884e-07	0.00786	0.000130185	0.0327	0.03169	0.01687	0.02539	0.01109	0.00030636	0.000792889	0.12411	0.01467	1.53312e-07	0.01197	0.00852	0.000407511	0.02283	0.69627	0.88751	0.00112	0.01561	0.00709	8.17929e-07	0.00333	5.24624e-07	0.63547	0.65661	0.00128	0.00473
10	0.0089	1.52256e-07	0.00759	0.000135962	0.03748	0.03231	0.01689	0.02539	0.01028	0.000360112	0.000946497	0.15203	0.01605	1.57868e-07	0.01152	0.00852	0.000500188	0.02283	0.7633	0.93544	0.00125	0.01561	0.00726	8.48675e-07	0.00414	5.46946e-07	0.67532	0.70697	0.00121	0.00473
11	0.00814	1.60002e-07	0.00734	0.00014227	0.03841	0.03296	0.01716	0.02539	0.00995	0.000447648	0.00128	0.1849	0.01732	1.62559e-07	0.01105	0.00852	0.000457771	0.02283	0.80701	0.96934	0.0013	0.01561	0.00727	8.80577e-07	0.0043	5.70216e-07	0.71014	0.7517	0.00088171	0.00473
12	0.00778	1.68143e-07	0.00713	0.000149159	0.01847	0.03363	0.01813	0.02539	0.00957	0.000590189	0.00127	0.22301	0.01858	1.6739e-07	0.01067	0.00852	0.000627351	0.02283	0.82992	0.99262	0.00135	0.01561	0.00745	9.13677e-07	0.00434	5.94477e-07	0.75886	0.7909	0.000855242	0.00473
13	0.00752	1.76698e-07	0.00686	0.000156683	0.00359	0.03432	0.0175	0.02539	0.00881	0.000822263	0.00338	0.26641	0.01987	1.72364e-07	0.01054	0.00852	0.000595449	0.02283	0.85264	1.0083	0.0013	0.01561	0.00891	9.48022e-07	0.00416	6.1977e-07	0.80678	0.82487	0.000902416	0.00473
14	0.00721	1.85689e-07	0.00663	0.0001649	0.03925	0.03503	0.01783	0.02539	0.00824	0.0012	0.03699	0.31484	0.0213	1.77486e-07	0.0102	0.00852	0.000450463	0.02283	0.8995	1.01872	0.00116	0.01561	0.01031	9.83658e-07	0.00411	6.4614e-07	0.84779	0.854	0.000923829	0.00473
15	0.00687	1.95137e-07	0.00645	0.000173873	0.03001	0.03576	0.01725	0.02539	0.00749	0.00181	0.04192	0.36765	0.02235	1.8276e-07	0.01013	0.00852	0.000513109	0.02283	0.93805	1.02558	0.00105	0.01561	0.01095	1.02063e-06	0.00385	6.73631e-07	0.89239	0.87876	0.000928736	0.00473
16	0.00739	2.05065e-07	0.00617	0.000183672	0.00285	0.03652	0.01734	0.02539	0.00671	0.00281	0.0437	0.42385	0.02337	1.88191e-07	0.00994	0.00852	0.000530397	0.02283	0.95219	1.03008	0.000965931	0.01561	0.01153	1.059e-06	0.00369	7.02292e-07	0.92881	0.89966	0.000848699	0.00473
17	0.00891	2.15499e-07	0.00597	0.000194374	0.03117	0.03731	0.01658	0.02539	0.00565	0.00444	0.48852	0.48208	0.02449	1.93783e-07	0.0098	0.00852	0.000660858	0.02283	0.97246	1.033	0.000959957	0.01561	0.01215	1.09881e-06	0.00401	7.32172e-07	0.95685	0.91719	0.000802714	0.00473
18	0.00845	2.26463e-07	0.00579	0.000206061	0.0144	0.03812	0.01608	0.02539	0.00456	0.00707	0.46334	0.5408	0.02567	1.99541e-07	0.00974	0.00852	0.000752911	0.02283	0.98765	1.03491	0.000965629	0.01561	0.0129	1.14011e-06	0.00432	7.63324e-07	0.98168	0.93181	0.000671152	0.00473
19	0.00629	2.37986e-07	0.00561	0.000218825	0.01619	0.03896	0.01565	0.02539	0.00352	0.01133	0.82743	0.88554	0.02686	2.05471e-07	0.00976	0.00852	0.000836677	0.02283	0.98862	1.03615	0.00112	0.01561	0.01342	1.18297e-06	0.00479	7.95801e-07	1.0071	0.94395	0.000639888	0.00473
20	0.00534	2.50094e-07	0.0054	0.000232763	0.02353	0.03982	0.01484	0.02539	0.00278	0.01819	0.92299	0.90731	0.02791	2.11576e-07	0.00955	0.00852	0.000741861	0.02283	0.98271	1.03695	0.0012	0.01561	0.01395	1.22743e-06	0.00546	8.2966e-07	1.02719	0.954	0.000617361	0.00473
21	0.00458	2.62819e-07	0.00521	0.000247985	0.02171	0.04071	0.01504	0.02539	0.0022	0.02916	0.94518	0.92529	0.02893	2.17863e-07	0.00943	0.00852	0.000693562	0.02283	0.98324	1.03747	0.00136	0.01561	0.01435	1.27357e-06	0.00603	8.64959e-07	1.04207	0.96229	0.000663309	0.00473
22	0.0036	2.76191e-07	0.00506	0.000264609	0.01276	0.04163	0.01477	0.02539	0.00162	0.04652	0.94165	0.94002	0.02984	2.24337e-07	0.00939	0.00852	0.000826518	0.02283	0.99169	1.03781	0.0015	0.01561	0.01484	1.32144e-06	0.00609	9.0176e-07	0.91967	0.96912	0.000744387	0.00473
23	0.00267	2.90244e-07	0.00491	0.000282762	0.00436	0.04258	0.01435	0.02539	0.00124	0.07351	0.93737	0.95199	0.03077	2.31004e-07	0.00908	0.00852	0.000710582	0.02283	1.00095	1.03802	0.00173	0.01561	0.01499	1.37112e-06	0.0059	9.40127e-07	0.93286	0.97472	0.000840706	0.00473
24	0.00179	3.05011e-07	0.00476	0.000302588	0.02212	0.04356	0.01395	0.02539	0.000569706	0.11434	0.93494	0.96167	0.03179	2.37868e-07	0.00893	0.00852	0.000686077	0.02283	1.00115	1.03817	0.0018	0.01561	0.01522	1.42266e-06	0.00561	9.80127e-07	0.94467	0.97932	0.000884349	0.00473
25	0.00122	3.2053e-07	0.00461	0.000324238	0.02844	0.04458	0.01294	0.02539	0.000220855	0.1737	0.93453	0.96946	0.03262	2.44936e-07	0.00879	0.00852	0.000730633	0.02283	1.01628	1.03826	0.00195	0.01561	0.01554	1.47613e-06	0.00579	1.02183e-06	0.95396	0.98308	0.000850855	0.00473
26	0.000828119	3.36839e-07	0.00446	0.000347881	0.0118	0.04562	0.01199	0.02539	0.1467	0.35818	0.93591	0.97571	0.03374	2.52215e-07	0.00868	0.00852	0.000665937	0.02283	1.0312	1.03832	0.00208	0.01561	0.01566	1.53162e-06	0.00613	1.0653e-06	0.96444	0.98616	0.000820446	0.00473
27	0.000894601	3.53977e-07	0.00432	0.0003737	0.02549	0.0467	0.01176	0.02539	0.41997	0.47646	0.93782	0.9807	0.03473	2.59709e-07	0.00857	0.00852	0.000616836	0.02283	1.03227	1.03835	0.00217	0.01561	0.01587	1.58919e-06	0.0055	1.11063e-06	0.97309	0.98867	0.000782342	0.00473
28	0.00161	3.71988e-07	0.00419	0.000401897	0.03081	0.04782	0.01116	0.02539	0.81145	0.59768	0.93977	0.98469	0.03562	2.67427e-07	0.00844	0.00852	0.000787665	0.02283	1.01568	1.03838	0.00223	0.01561	0.01614	1.64893e-06	0.00538	1.15788e-06	0.97942	0.99073	0.000764126	0.00473
29	0.00113	3.90914e-07	0.00404	0.000432688	0.0219	0.04896	0.01037	0.02539	1.00404	0.70833	0.9416	0.98786	0.03639	2.75374e-07	0.0083	0.00852	0.000889698	0.02283	1.0301	1.0384	0.00227	0.01561	0.0163	1.71091e-06	0.00549	1.20715e-06	0.98692	0.9924	0.000689777	0.00473
30	0.00187	4.10804e-07	0.00389	0.000466313	0.03623	0.05015	0.01004	0.02539	0.99663	0.79919	0.94354	0.99038	0.03723	2.83556e-07	0.00813	0.00852	0.000990039	0.02283	1.03843	1.03841	0.00238	0.01561	0.01652	1.77523e-06	0.00612	1.25851e-06	0.99204	0.99377	0.000672007	0.00473
31	0.00147	4.31706e-07	0.00377	0.000503033	0.02277	0.05137	0.00974	0.02539	0.94517	0.86751	0.94639	0.99238	0.03764	2.91983e-07	0.0079	0.00852	0.00106	0.02283	1.03022	1.03841	0.00256	0.01561	0.01705	1.84196e-06	0.00622	1.31205e-06	0.99593	0.99488	0.00058368	0.00473
32	0.00116	4.53671e-07	0.00363	0.000543131	0.02434	0.05264	0.00962	0.02539	1	0.91557	0.94953	0.99397	0.03852	3.00659e-07	0.00776	0.00852	0.000984781	0.02283	1	1.03842	0.00249	0.01561	0.01731	1.91119e-06	0.00599	1.36788e-06	1.00033	0.99579	0.000521301	0.00473
33	0.000716148	4.76753e-07	0.00352	0.000586919	0.01709	0.05394	0.00885	0.02539	0.98851	0.94781	0.95352	0.99523	0.03906	3.09593e-07	0.00771	0.00852	0.00119	0.02283	0.97993	1.03842	0.00254	0.01561	0.01747	1.98304e-06	0.00639	1.42608e-06	0.99971	0.99653	0.000579145	0.00473
34	8.16455e-05	5.01011e-07	0.00342	0.000634736	0.02398	0.05528	0.00847	0.02539	0.99465	0.96876	0.95529	0.99622	0.03978	3.18793e-07	0.00764	0.00852	0.00112	0.02283	0.9892	1.03842	0.00274	0.01561	0.01761	2.05758e-06	0.00639	1.48675e-06	1.00279	0.99714	0.000480855	0.00473
35	0	5.26502e-07	0.00328	0.000686952	0.02219	0.05667	0.00801	0.02539	0.98955	0.98208	0.95812	0.99701	0.04019	3.28266e-07	0.00741	0.00852	0.0012	0.02283	0.99069	1.03842	0.0028	0.01561	0.01682	2.13492e-06	0.00646	1.55001e-06	1.00458	0.99763	0.000460818	0.00473
36	0.000173788	5.5329e-07	0.00317	0.000743971	0.03392	0.05809	0.00812	0.02539	0.98151	0.99044	0.95946	0.99764	0.04051	3.38021e-07	0.00746	0.00852	0.0014	0.02283	0.98634	1.03842	0.00289	0.01561	0.01711	2.21517e-06	0.00582	1.61596e-06	1.00242	0.99803	0.00043803	0.00473
37	0.000193616	5.81442e-07	0.00308	0.000806234	0.03748	0.05957	0.00763	0.02539	0.99078	0.99565	0.96346	0.99813	0.0411	3.48065e-07	0.00729	0.00852	0.00167	0.02283	0.98289	1.03842	0.00303	0.01561	0.01653	2.29844e-06	0.00633	1.68471e-06	1.00466	0.99835	0.000472565	0.00473
38	0.000473544	6.11025e-07	0.00296	0.000874223	0.02735	0.06109	0.00647	0.02539	0.98371	0.99887	0.96478	0.99852	0.03646	3.58408e-07	0.00724	0.00852	0.0016	0.02283	0.98552	1.03843	0.00318	0.01561	0.00136	2.38484e-06	0.00572	1.75639e-06	1.00399	0.99862	0.000442677	0.00473
39	0.00189	6.42114e-07	0.00286	0.000948463	0.04242	0.06265	0.00708	0.02539	0.98063	1.00086	0.96712	0.99883	0.03681	3.69058e-07	0.00733	0.00852	0.00151	0.02283	0.96754	1.03843	0.00323	0.01561	0.00135	2.47448e-06	0.00635	1.83112e-06	0.99973	0.99883	0.000412639	0.00473
40	0.00461	6.74785e-07	0.00274	0.00103	0.05509	0.06427	0.00602	0.02539	0.99354	1.00209	0.97028	0.99908	0.03717	3.80025e-07	0.0072	0.00852	0.00157	0.02283	0.97444	1.03843	0.00326	0.01561	0.00124	2.56749e-06	0.0057	1.90902e-06	1	0.99901	0.000401859	0.00473
41	0.00195	7.09118e-07	0.00266	0.00112	0.03498	0.06593	0.00578	0.02539			0.97288	0.99927	0.03758	3.91318e-07	0.00716	0.00852	0.00184	0.02283	0.97042	1.03843	0.00346	0.01561	0.00132	2.66401e-06	0.00584	1.99025e-06	1.00031	0.99915	0.000369517	0.00473
42	0.00122	7.45197e-07	0.00258	0.00121	0.03303	0.06765	0.00519	0.02539			0.97486	0.99942	0.03816	4.02946e-07	0.00713	0.00852	0.0018	0.02283	0.96701	1.03843	0.00353	0.01561	0.00129	2.76414e-06	0.00644	2.07493e-06	0.99845	0.99927	0.000325353	0.00473
43	0.000920261	7.83113e-07	0.00248	0.00132	0.03835	0.06941	0.00519	0.02539			0.97704	0.99954	0.03832	4.1492e-07	0.00706	0.00852	0.00186	0.02283	0.96749	1.03843	0.00368	0.01561	0.00122	2.86805e-06	0.00694	2.16321e-06	0.9966	0.99936	0.000336171	0.00473
44	0.000947088	8.22958e-07	0.00237	0.00144	0.05271	0.07123	0.00452	0.02539			0.97855	0.99964	0.03859	4.27249e-07	0.0071	0.00852	0.00227	0.02283	0.94098	1.03843	0.00362	0.01561	0.00119	2.97586e-06	0.00699	2.25525e-06	0.99325	0.99944	0.000246691	0.00473
45	0.00236	8.6483e-07	0.00227	0.00156	0.04588	0.07311	0.00508	0.02539			0.98102	0.99972	0.03886	4.39945e-07	0.0069	0.00852	0.00231	0.02283			0.00369	0.01561	0.00121	3.08772e-06	0.00651	2.3512e-06	0.99011	0.9995	0.000240632	0.00473
46	0.00125	9.08832e-07	0.00218	0.0017	0.05246	0.07504	0.00445	0.02539			0.98285	0.99977	0.03918	4.53018e-07	0.00685	0.00852	0.00194	0.02283			0.00369	0.01561	0.00117	3.20378e-06	0.00604	2.45124e-06	0.98921	0.99955	0.000215204	0.00473
47	0.00163	9.55073e-07	0.0021	0.00185	0.04627	0.07704	0.00364	0.02539			0.98441	0.99982	0.03942	4.6648e-07	0.00682	0.00852	0.00208	0.02283			0.0037	0.01561	0.0012	3.32421e-06	0.00579	2.55553e-06	0.98691	0.9996	0.000180781	0.00473
48	0.0052	1.00367e-06	0.00201	0.00201	0.04826	0.07909	0.00333	0.02539			0.98602	0.99986	0.03963	4.80342e-07	0.00687	0.00852	0.00226	0.02283			0.00371	0.01561	0.00111	3.44917e-06	0.00624	2.66426e-06	0.98083	0.99963	0.000207175	0.00473
49	0.00593	1.05473e-06	0.0019	0.00219	0.05425	0.0812	0.00267	0.02539			0.98682	0.99989	0.03928	4.94615e-07	0.00667	0.00852	0.00223	0.02283			0.00387	0.01561	0.00113	3.57882e-06	0.00657	2.77761e-06			0.000167138	0.00473
50	0.0048	1.1084e-06	0.00182	0.00239	0.0471	0.08337	0.00232	0.02539			0.98845	0.99991	0.03953	5.09313e-07	0.00668	0.00852	0.00221	0.02283			0.00387	0.01561	0.00112	3.71335e-06	0.00684	2.89579e-06			0.00013461	0.00473
51	0.00509	1.16479e-06	0.00174	0.0026	0.04675	0.08561	0.0018	0.02539			0.98922	0.99993	0.0398	5.24447e-07	0.00666	0.00852	0.00224	0.02283			0.00391	0.01561	0.00112	3.85293e-06	0.00668	3.019e-06			0.000149814	0.00473
52	0.00468	1.22406e-06	0.00166	0.00283	0.07817	0.08792	0.00205	0.02539			0.99031	0.99995	0.04014	5.40032e-07	0.00653	0.00852	0.00246	0.02283			0.00389	0.01561	0.001	3.99776e-06	0.00664	3.14745e-06			0.000134944	0.00473
53	0.00316	1.28634e-06	0.00158	0.00309	0.07891	0.09029	0.00156	0.02539			0.99123	0.99996	0.01633	5.56079e-07	0.0065	0.00852	0.00223	0.02283			0.00392	0.01561	0.00102	4.14803e-06	0.00677	3.28136e-06			0.000105353	0.00473
54	0.00288	1.35179e-06	0.0015	0.00336	0.07891	0.09273	0.00118	0.02539			0.99209	0.99997	0.01651	5.72603e-07	0.00644	0.00852	0.00217	0.02283			0.00393	0.01561	0.00101	4.30395e-06	0.00729	3.42097e-06			0.000126208	0.00473
55	0.00334	1.42056e-06	0.00143	0.00367	0.08144	0.09524	0.00113	0.02539			0.99234	0.99997	0.01673	5.89618e-07	0.00642	0.00852	0.00219	0.02283			0.00394	0.01561	0.000950021	4.46574e-06	0.00686	3.56652e-06			0.000105799	0.00473
56	0.00414	1.49284e-06	0.00136	0.004	0.07929	0.09783	0.000907799	0.02539			0.99302	0.99998	0.01669	6.07139e-07	0.00631	0.00852	0.00233	0.02283			0.00395	0.01561	0.000991628	4.6336e-06	0.00695	3.71827e-06			8.79926e-05	0.00473
57	0.00467	1.5688e-06	0.00127	0.00436	0.0817	0.10049	0.000919349	0.02539			0.99431	0.99998	0.01668	6.25181e-07	0.00626	0.00852	0.00225	0.02283			0.00393	0.01561	0.000928784	4.80778e-06	0.00754	3.87647e-06			8.31599e-05	0.00473
58	0.0039	1.64862e-06	0.00119	0.00475	0.09151	0.10322	0.000892503	0.02539			0.99445	0.99999	0.01668	6.43758e-07	0.00632	0.00852	0.00271	0.02283			0.00392	0.01561	0.000883385	4.9885e-06	0.00751	4.0414e-06			7.44238e-05	0.00473
59	0.0045	1.7325e-06	0.00109	0.00518	0.11334	0.10603	0.000439852	0.02539			0.99403	0.99999	0.01678	6.62888e-07	0.00611	0.00852	0.00288	0.02283			0.00382	0.01561	0.000855431	5.17601e-06	0.00723	4.21335e-06			0.000103569	0.00473
60	0.00504	1.82065e-06	0.00102	0.00565	0.11232	0.10892	0.000606552	0.02539			0.99396	0.99999	0.01672	6.82586e-07	0.00617	0.00852	0.00258	0.02283			0.00375	0.01561	0.000876126	5.37058e-06	0.00737	4.39261e-06			4.72119e-05	0.00473
61	0.00676	1.91328e-06	0.00949	0.00616	0.11373	0.11189	0.00079011	0.02539			0.9945	0.99999	0.01678	7.02869e-07	0.00592	0.00852	0.00234	0.02283			0.00372	0.01561	0.000859765	5.57245e-06	0.00777	4.5795e-06			1.83271e-05	0.00473
62	0.0065	2.01063e-06	0.00877	0.00671	0.11565	0.11494	0.000852232	0.02539			1	0.99999	0.01686	7.23755e-07	0.00601	0.00852	0.00247	0.02283			0.00375	0.01561	0.000801147	5.78192e-06	0.00747	4.77434e-06			2.60967e-05	0.00473
63	0.00528	2.11293e-06	0.00809	0.00732	0.1279	0.11807	6.11859e-05	0.02539			0.99446	1	0.01688	7.45262e-07	0.00586	0.00852	0.00232	0.02283			0.00381	0.01561	0.000748055	5.99926e-06	0.00761	4.97748e-06			2.65428e-05	0.00473
64	0.00583	2.22044e-06	0.00727	0.00798	0.12511	0.12129	0.000383661	0.02539			0.99441	1	0.01699	7.67408e-07	0.00584	0.00852	0.00231	0.02283			0.00385	0.01561	0.000702656	6.22477e-06	0.00742	5.18925e-06			9.96283e-06	0.00473
65	0.00776	2.33341e-06	0.00634	0.00871	0.15394	0.1246	0.000101144	0.02539			0.99374	1	0.01718	7.90212e-07	0.00575	0.00852	0.00233	0.02283			0.00394	0.01561	0.000713166	6.45875e-06	0.00779	5.41004e-06			7.12268e-05	0.00473
66	0.00815	2.45214e-06	0.00559	0.0095	0.16221	0.12799	0.000157335	0.02539			0.99354	1	0.01712	8.13693e-07	0.00567	0.00852	0.0024	0.02283			0.00391	0.01561	0.000744913	6.70153e-06	0.00757	5.64021e-06			3.93309e-05	0.00473
67	0.01049	2.5769e-06	0.00506	0.01035	0.15326	0.13148	0.000180436	0.02539			0.99331	1	0.01712	8.37873e-07	0.00555	0.00852	0.00236	0.02283			0.00392	0.01561	0.000671884	6.95344e-06	0.00779	5.88019e-06			-2.56134e-05	0.00473
68	0.00689	2.70801e-06	0.00432	0.01129	0.15269	0.13505	2.90321e-05	0.02539			0.99166	1	0.0172	8.6277e-07	0.00549	0.00852	0.00233	0.02283			0.00388	0.01561	0.000629411	7.21481e-06	0.00798	6.13037e-06			2.23048e-07	0.00473
69	0.01002	2.84579e-06	0.00363	0.01231	0.16093	0.13872	7.24241e-05	0.02539			0.99047	1	0.01729	8.88408e-07	0.00544	0.00852	0.00248	0.02283			0.00388	0.01561	0.000564292	7.48601e-06	0.00839	6.3912e-06			3.10781e-05	0.00473
70	0.00764	2.99059e-06	0.00288	0.01343	0.15378	0.14248	0.0003103	0.02539			0.99019	1	0.01726	9.14808e-07	0.00529	0.00852	0.00237	0.02283			0.00391	0.01561	0.00052366	7.76741e-06	0.00805	6.66312e-06			8.12268e-05	0.00473
71	0.00935	3.14275e-06	0.00247	0.01464	0.16692	0.14634	0.00059188	0.02539			0.98921	1	0.01726	9.41992e-07	0.00516	0.00852	0.00205	0.02283			0.00396	0.01561	0.000519651	8.05938e-06	0.008	6.94661e-06			0.000100967	0.00473
72	0.01031	3.30265e-06	0.00169	0.01596	0.1674	0.1503	0.0006206	0.02539			0.9875	1	0.01724	9.69983e-07	0.00503	0.00852	0.00217	0.02283			0.00389	0.01561	0.000488663	8.36233e-06	0.00838	7.24217e-06			9.05204e-05	0.00473
73	0.0124	3.47069e-06	0.00164	0.0174	0.17292	0.15436	0.000319041	0.02539			0.98715	1	0.01731	9.98807e-07	0.00509	0.00852	0.00216	0.02283			0.00392	0.01561	0.000459841	8.67666e-06	0.00833	7.5503e-06			0.00013052	0.00473
74	0.01612	3.64728e-06	0.00107	0.01896	0.18946	0.15852	0.00106	0.02539			0.98515	1	0.01745	1.02849e-06	0.00497	0.00852	0.00228	0.02283			0.00388	0.01561	0.000428636	9.00281e-06	0.00848	7.87154e-06			0.000174238	0.00473
75	0.0171	3.83285e-06	0.000696607	0.02067	0.19302	0.16277	0.000907175	0.02539			0.98372	1	0.01743	1.05905e-06	0.00501	0.00852	0.00223	0.02283			0.00395	0.01561	0.000337513	9.34122e-06	0.00897	8.20644e-06			0.000265019	0.00473
76	0.01176	4.02786e-06	0.000354579	0.02252	0.19443	0.16714	0.00117	0.02539			0.98314	1	0.01725	1.09052e-06	0.00489	0.00852	0.00243	0.02283			0.00389	0.01561	0.000393314	9.69235e-06	0.00942	8.5556e-06			0.000295688	0.00473
77	0.01034	4.2328e-06	0.000409492	0.02454	0.19992	0.1716	0.00102	0.02539			0.98143	1	0.01743	1.12292e-06	0.00485	0.00852	0.00233	0.02283			0.00389	0.01561	0.000257767	1.00567e-05	0.00936	8.91961e-06			0.000385242	0.00473
78	0.00856	4.44816e-06	0.000291822	0.02674	0.20601	0.17617	0.00133	0.02539			0.97907	1	0.01732	1.15629e-06	0.00472	0.00852	0.00217	0.02283			0.00385	0.01561	0.000258525	1.04347e-05	0.00979	9.29911e-06			0.00046974	0.00473
79	0.00907	4.67448e-06	6.74642e-05	0.03172	0.20662	0.18085	0.00207	0.02539					0.01738	1.19065e-06	0.0047	0.00852	0.00239	0.02283			0.00389	0.01561	0.000238155	1.08269e-05	0.01033	9.69475e-06			0.000551896	0.00473
80	0.00857	4.91232e-06	0.000263581	0.03453	0.21835	0.18563	0.00233	0.02539					0.01733	1.22603e-06	0.00452	0.00852	0.0023	0.02283			0.00389	0.01561	0.000189397	1.12339e-05	0.01011	1.01072e-05			0.000704089	0.00473
81	0.00959	5.16226e-06	0.000272995	0.03759	0.21483	0.19053	0.00283	0.02539					0.01746	1.26247e-06	0.00452	0.00852	0.00226	0.02283			0.00388	0.01561	0.000186797	1.16562e-05	0.00999	1.05373e-05			0.000777472	0.00473
82	0.01042	5.42491e-06	0.000985291	0.0409	0.21364	0.19553	0.00267	0.02539					0.01734	1.29998e-06	0.00445	0.00852	0.00239	0.02283			0.00386	0.01561	0.000177262	1.20943e-05	0.00981	1.09856e-05			0.000903457	0.00473
83	0.01145	5.70093e-06	0.0014	0.0445	0.21204	0.20064	0.00248	0.02539					0.01726	1.33861e-06	0.00432	0.00852	0.0023	0.02283			0.00384	0.01561	0.000137389	1.25489e-05	0.01022	1.1453e-05			0.000904907	0.00473
84	0.00991	5.99099e-06	0.00225	0.0484	0.21463	0.20587	0.00284	0.02539					0.01749	1.37839e-06	0.00433	0.00852	0.00235	0.02283			0.00392	0.01561	0.000109651	1.30206e-05	0.01005	1.19403e-05			0.000946134	0.00473
85	0.01027	6.29581e-06	0.00309	0.05262	0.22428	0.2112	0.00278	0.02539					0.01737	1.41935e-06	0.00425	0.00852	0.00243	0.02283			0.0039	0.01561	0.000129804	1.35101e-05	0.01027	1.24483e-05			0.0011	0.00473
86	0.01053	6.61613e-06	0.00396	0.05718	0.2213	0.21665	0.00312	0.02539					0.01731	1.46152e-06	0.00412	0.00852	0.00237	0.02283			0.00388	0.01561	0.000111276	1.40179e-05	0.01079	1.29779e-05			0.00107	0.00473
87	0.01165	6.95276e-06	0.00529	0.06212	0.22881	0.2222	0.0035	0.02539					0.01734	1.50495e-06	0.00402	0.00852	0.00225	0.02283			0.00388	0.01561	1.4519e-05	1.45448e-05	0.01086	1.35301e-05			0.00102	0.00473
88	0.01195	7.30651e-06	0.00655	0.06745	0.24006	0.22787	0.00389	0.02539					0.01746	1.54967e-06	0.00402	0.00852	0.00203	0.02283			0.00385	0.01561	2.82796e-05	1.50916e-05	0.01105	1.41057e-05			0.00109	0.00473
89	0.01199	7.67826e-06	0.00878	0.07321	0.24699	0.23366	0.00452	0.02539					0.01736	1.59572e-06	0.00383	0.00852	0.00246	0.02283			0.00389	0.01561	2.09117e-05	1.56588e-05	0.01133	1.47059e-05			0.00114	0.00473
90	0.01158	8.06893e-06	0.01195	0.07942	0.26093	0.23955	0.00417	0.02539					0.0174	1.64314e-06	0.00377	0.00852	0.00265	0.02283			0.00393	0.01561	0	1.62474e-05	0.01187	1.53315e-05			0.00109	0.00473
91	0.01146	8.47947e-06	0.01633	0.08611	0.26654	0.24556	0.0042	0.02539					0.01734	1.69197e-06	0.00378	0.00852	0.00288	0.02283			0.00382	0.01561	3.90063e-06	1.68582e-05	0.01209	1.59838e-05			0.000986394	0.00473
92	0.01181	8.9109e-06	0.02084	0.0933	0.27498	0.25168	0.00451	0.02539					0.0175	1.74224e-06	0.00371	0.00852	0.0028	0.02283			0.00388	0.01561	1.77696e-05	1.74918e-05	0.01244	1.66639e-05			0.000969405	0.00473
93	0.01313	9.36428e-06	0.02619	0.10103	0.27774	0.25791	0.00454	0.02539					0.01747	1.79402e-06	0.00363	0.00852	0.00275	0.02283			0.00385	0.01561	1.52775e-05	1.81493e-05	0.01271	1.73729e-05			0.00104	0.00473
94	0.01485	9.84073e-06	0.03182	0.10932	0.29056	0.26425	0.00454	0.02539					0.01732	1.84733e-06	0.00357	0.00852	0.00262	0.02283			0.00381	0.01561	1.47357e-05	1.88316e-05	0.01316	1.8112e-05			0.00112	0.00473
95	0.01407	1.03414e-05	0.03883	0.11821	0.28953	0.2707	0.0047	0.02539					0.01729	1.90222e-06	0.00339	0.00852	0.00289	0.02283			0.00381	0.01561	7.25951e-05	1.95394e-05	0.01329	1.88826e-05			0.00103	0.00473
96	0.01386	1.08676e-05	0.04712	0.12772	0.30711	0.27726	0.00432	0.02539					0.0174	1.95875e-06	0.00333	0.00852	0.00309	0.02283			0.00377	0.01561	1.0185e-05	2.02739e-05	0.01341	1.9686e-05			0.0011	0.00473
97	0.01406	1.14205e-05	0.05679	0.13787	0.31329	0.28393	0.00464	0.02539					0.01737	2.01695e-06	0.00338	0.00852	0.00292	0.02283			0.00383	0.01561	2.79545e-05	2.1036e-05	0.01359	2.05236e-05			0.00111	0.00473
98	0.01388	1.20016e-05	0.0677	0.1487	0.30762	0.29071	0.0047	0.02539					0.01748	2.07689e-06	0.0032	0.00852	0.00288	0.02283			0.00382	0.01561	6.3927e-05	2.18267e-05	0.01401	2.13968e-05			0.00125	0.00473
99	0.0147	1.26122e-05	0.07912	0.16022	0.31945	0.29759	0.00478	0.02539					0.01741	2.1386e-06	0.00326	0.00852	0.00307	0.02283			0.00385	0.01561	5.25502e-05	2.26471e-05	0.01412	2.23071e-05			0.00137	0.00473
100	0.01452	1.32539e-05	0.09219	0.17245	0.31647	0.30457	0.00531	0.02539					0.01742	2.20215e-06	0.00307	0.00852	0.00321	0.02283			0.00383	0.01561	0.00011171	2.34984e-05	0.01427	2.32562e-05			0.00135	0.00473
101	0.01471	1.39283e-05	0.10627	0.18542	0.30816	0.31166	0.00532	0.02539					0.01752	2.26759e-06	0.00311	0.00852	0.00336	0.02283			0.00389	0.01561	0.000160251	2.43817e-05	0.01477	2.42456e-05			0.00121	0.00473
102	0.016	1.46369e-05	0.12151	0.19912	0.32269	0.31886	0.00585	0.02539					0.01745	2.33497e-06	0.00278	0.00852	0.00333	0.02283			0.00393	0.01561	0.000152666	2.52981e-05	0.01511	2.52772e-05			0.00122	0.00473
103	0.01615	1.53816e-05	0.14012	0.21359	0.34302	0.32614	0.00554	0.02539					0.01736	2.40436e-06	0.00275	0.00852	0.00332	0.02283			0.00395	0.01561	0.000165235	2.62491e-05	0.01551	2.63526e-05			0.00112	0.00473
104	0.01575	1.61642e-05	0.16116	0.2288	0.33689	0.33353	0.00559	0.02539					0.0174	2.4758e-06	0.00255	0.00852	0.00368	0.02283			0.00393	0.01561	0.000260042	2.72357e-05	0.01589	2.74738e-05			0.00116	0.00473
105	0.01559	1.69867e-05	0.18199	0.24477	0.3544	0.34101	0.00526	0.02539					0.01726	2.54937e-06	0.00265	0.00852	0.00376	0.02283			0.00396	0.01561	0.000270444	2.82595e-05	0.01625	2.86427e-05			0.0011	0.00473
106	0.01555	1.78509e-05	0.20359	0.26148	0.37421	0.34858	0.00492	0.02539					0.01739	2.62513e-06	0.00254	0.00852	0.00385	0.02283			0.00394	0.01561	0.000299699	2.93217e-05	0.01646	2.98613e-05			0.00106	0.00473
107	0.01633	1.87592e-05	0.22999	0.27891	0.36549	0.35625	0.00491	0.02539					0.01724	2.70313e-06	0.0024	0.00852	0.00409	0.02283			0.00409	0.01561	0.000304249	3.04239e-05	0.01664	3.11318e-05			0.000950855	0.00473
108	0.01643	1.97136e-05	0.25644	0.29704	0.3619	0.36399	0.00531	0.02539					0.01738	2.78346e-06	0.00242	0.00852	0.00411	0.02283			0.00401	0.01561	0.000384321	3.15675e-05	0.01702	3.24563e-05			0.000837323	0.00473
109	0.01672	2.07166e-05	0.2785	0.31585	0.36931	0.37183	0.00496	0.02539					0.01751	2.86617e-06	0.0023	0.00852	0.00476	0.02283			0.00406	0.01561	0.000472843	3.2754e-05	0.01722	3.38372e-05			0.000853569	0.00473
110	0.017	2.17707e-05	0.30012	0.33529	0.37268	0.37974	0.00382	0.02539					0.01753	2.95134e-06	0.00225	0.00852	0.00404	0.02283			0.00409	0.01561	0.000513908	3.39852e-05	0.0175	3.52768e-05			0.000942045	0.00473
111	0.01804	2.28783e-05	0.32068	0.35531	0.37986	0.38773	0.004	0.02539					0.01754	3.03904e-06	0.00215	0.00852	0.00432	0.02283			0.00412	0.01561	0.000543272	3.52626e-05	0.01781	3.67777e-05			0.000958141	0.00473
112	0.01921	2.40423e-05	0.34335	0.37586	0.40208	0.39579	0.00376	0.02539					0.01749	3.12935e-06	0.00193	0.00852	0.00434	0.02283			0.00414	0.01561	0.000624101	3.65881e-05	0.01814	3.83424e-05			0.000892862	0.00473
113	0.01836	2.52656e-05	0.36985	0.39689	0.41073	0.40392	0.00407	0.02539					0.01732	3.22234e-06	0.00207	0.00852	0.00435	0.02283			0.0041	0.01561	0.00068597	3.79634e-05	0.01842	3.99737e-05			0.000954684	0.00473
114	0.01857	2.65511e-05	0.4016	0.41831	0.39865	0.41212	0.00302	0.02539					0.01733	3.31809e-06	0.00205	0.00852	0.00468	0.02283			0.00404	0.01561	0.000859331	3.93904e-05	0.01874	4.16744e-05			0.000971636	0.00473
115	0.01891	2.79019e-05	0.42935	0.44006	0.39746	0.42038	0.00301	0.02539					0.01746	3.41669e-06	0.00206	0.00852	0.00464	0.02283			0.0041	0.01561	0.000850988	4.0871e-05	0.01899	4.34474e-05			0.000953271	0.00473
116	0.01932	2.93215e-05	0.45461	0.46206	0.42237	0.4287	0.00254	0.02539					0.01739	3.51822e-06	0.002	0.00852	0.00488	0.02283			0.00411	0.01561	0.000907656	4.24072e-05	0.01945	4.52959e-05			0.000903569	0.00473
117	0.01938	3.08134e-05	0.47974	0.48423	0.42401	0.43707	0.00289	0.02539					0.01731	3.62276e-06	0.00188	0.00852	0.00518	0.02283			0.00418	0.01561	0.00105	4.40012e-05	0.01973	4.7223e-05			0.00099197	0.00473
118	0.01997	3.23811e-05	0.50671	0.50648	0.42558	0.44549	0.0031	0.02539					0.01719	3.73041e-06	0.00189	0.00852	0.00564	0.02283			0.00414	0.01561	0.00115	4.56551e-05	0.02018	4.92321e-05			0.000842491	0.00473
119	0.02078	3.40286e-05	0.53969	0.52872	0.44934	0.45396	0.00307	0.02539					0.01717	3.84127e-06	0.00177	0.00852	0.00592	0.02283			0.0042	0.01561	0.00131	4.73712e-05	0.02046	5.13266e-05			0.000969368	0.00473
120	0.02067	3.57599e-05	0.56089	0.55088	0.45293	0.46247	0.00296	0.02539					0.01719	3.95541e-06	0.00184	0.00852	0.00581	0.02283			0.00421	0.01561	0.00141	4.91518e-05	0.02098	5.35103e-05			0.000927658	0.00473
121	0.02061	3.75793e-05	0.57533	0.57286	0.44453	0.47101	0.00348	0.02539					0.0171	4.07295e-06	0.00179	0.00852	0.00584	0.02283			0.00424	0.01561	0.00153	5.09993e-05	0.02136	5.57869e-05			0.000924164	0.00473
122	0.02116	3.94913e-05	0.58949	0.59458	0.45037	0.47959	0.00319	0.02539					0.01705	4.19398e-06	0.00174	0.00852	0.00595	0.02283			0.00429	0.01561	0.00171	5.29162e-05	0.02181	5.81603e-05			0.00080803	0.00473
123	0.02179	4.15005e-05	0.60182	0.61597	0.47441	0.48819	0.00317	0.02539					0.01726	4.3186e-06	0.00169	0.00852	0.00608	0.02283			0.00434	0.01561	0.00179	5.49052e-05	0.02213	6.06347e-05			0.000795539	0.00473
124	0.02241	4.36119e-05	0.6155	0.63695	0.48249	0.49682	0.00288	0.02539					0.01715	4.44693e-06	0.00178	0.00852	0.0065	0.02283			0.00441	0.01561	0.00199	5.6969e-05	0.0226	6.32143e-05			0.000784201	0.00473
125	0.02269	4.58308e-05	0.63641	0.65745	0.48397	0.50546	0.0029	0.02539					0.01722	4.57907e-06	0.00161	0.00852	0.00653	0.02283			0.0044	0.01561	0.00208	5.91103e-05	0.02294	6.59037e-05			0.000947918	0.00473
126	0.02303	4.81626e-05	0.67252	0.67742	0.49384	0.51412	0.00261	0.02539					0.01716	4.71514e-06	0.00175	0.00852	0.007	0.02283			0.00445	0.01561	0.00223	6.13321e-05	0.02336	6.87076e-05			0.000958141	0.00473
127	0.02317	5.06129e-05	0.69979	0.6968	0.51311	0.52278	0.00243	0.02539					0.0172	4.85525e-06	0.00178	0.00852	0.00711	0.02283			0.00446	0.01561	0.00235	6.36374e-05	0.02367	7.16306e-05			0.00107	0.00473
128	0.02357	5.3188e-05	0.7267	0.71554	0.51392	0.53145	0.00301	0.02539					0.01714	4.99953e-06	0.00176	0.00852	0.00716	0.02283			0.00458	0.01561	0.00242	6.60294e-05	0.02412	7.46781e-05			0.000916803	0.00473
129	0.02416	5.5894e-05	0.75781	0.73361	0.51889	0.54011	0.00187	0.02539					0.01718	5.14809e-06	0.00172	0.00852	0.00738	0.02283			0.00464	0.01561	0.00251	6.85112e-05	0.02463	7.78551e-05			0.000949405	0.00473
130	0.02448	5.87378e-05	0.76741	0.75098	0.54242	0.54877	0.00266	0.02539					0.01728	5.30107e-06	0.00174	0.00852	0.00779	0.02283			0.00467	0.01561	0.00252	7.10863e-05	0.02506	8.11674e-05			0.000809405	0.00473
131	0.02484	6.17261e-05	0.77411	0.76761	0.55031	0.55741	0.00299	0.02539					0.01718	5.45859e-06	0.00184	0.00852	0.00806	0.02283			0.00469	0.01561	0.00265	7.37583e-05	0.02546	8.46205e-05			0.000862007	0.00473
132	0.02576	6.48666e-05	0.79338	0.78351	0.54579	0.56604	0.00266	0.02539					0.01707	5.6208e-06	0.00181	0.00852	0.00807	0.02283			0.00467	0.01561	0.00276	7.65306e-05	0.02588	8.82205e-05			0.000833866	0.00473
133	0.02664	6.81667e-05	0.7999	0.79865	0.54043	0.57464	0.00261	0.02539					0.01726	5.78782e-06	0.00178	0.00852	0.0083	0.02283			0.00478	0.01561	0.00283	7.94071e-05	0.02653	9.19737e-05			0.000774387	0.00473
134	0.02744	7.16348e-05	0.8172	0.81304	0.57304	0.58322	0.00234	0.02539					0.01718	5.95981e-06	0.00187	0.00852	0.00849	0.02283			0.00485	0.01561	0.00297	8.23918e-05	0.0271	9.58865e-05			0.000834312	0.00473
135	0.02742	7.52793e-05	0.83544	0.82667	0.58471	0.59177	0.00216	0.02539					0.01722	6.13691e-06	0.00179	0.00852	0.00876	0.02283			0.00497	0.01561	0.00309	8.54886e-05	0.02753	9.99658e-05			0.000804126	0.00473
136	0.02745	7.91092e-05	0.84016	0.83957	0.57865	0.60028	0.00242	0.02539					0.0175	6.31927e-06	0.00173	0.00852	0.00913	0.02283			0.00497	0.01561	0.00316	8.87018e-05	0.02805	0.000104219			0.000812825	0.00473
137	0.02772	8.3134e-05	0.85201	0.85173	0.58397	0.60875	0.0024	0.02539					0.01756	6.50705e-06	0.00168	0.00852	0.00913	0.02283			0.00499	0.01561	0.00327	9.20357e-05	0.02866	0.000108652			0.000861636	0.00473
138	0.02815	8.73635e-05	0.87308	0.86318	0.60363	0.61718	0.00292	0.02539					0.01749	6.70041e-06	0.00161	0.00852	0.00925	0.02283			0.00501	0.01561	0.00338	9.5495e-05	0.02904	0.000113275			0.00083026	0.00473
139	0.02937	9.18081e-05	0.90204	0.87394	0.62027	0.62556	0.0028	0.02539					0.01754	6.89951e-06	0.00171	0.00852	0.00949	0.02283			0.00495	0.01561	0.00336	9.90843e-05	0.02967	0.000118093			0.000711301	0.00473
140	0.03095	9.64788e-05	0.93591	0.88403	0.61367	0.63388	0.00194	0.02539					0.01731	7.10453e-06	0.00187	0.00852	0.00982	0.02283			0.00506	0.01561	0.00342	0.000102808	0.03016	0.000123117			0.000854312	0.00473
141	0.03016	0.000101387	0.95158	0.89348	0.61216	0.64215	0.00274	0.02539					0.01729	7.31564e-06	0.00172	0.00852	0.01007	0.02283			0.00505	0.01561	0.00342	0.000106673	0.03096	0.000128355			0.000989814	0.00473
142	0.03052	0.000106545	0.96037	0.90231	0.63034	0.65035	0.00283	0.02539					0.01703	7.53303e-06	0.00177	0.00852	0.01046	0.02283			0.00502	0.01561	0.00348	0.000110682	0.03146	0.000133815			0.000859628	0.00473
143	0.03077	0.000111966	0.97552	0.91054	0.65657	0.65849	0.00321	0.02539					0.01688	7.75688e-06	0.00182	0.00852	0.01082	0.02283			0.005	0.01561	0.00353	0.000114842	0.03216	0.000139508			0.000873532	0.00473
144	0.03157	0.000117662	0.97263	0.91822	0.65047	0.66656	0.00265	0.02539					0.01701	7.98737e-06	0.00174	0.00852	0.01136	0.02283			0.00501	0.01561	0.00355	0.000119158	0.03276	0.000145443			0.000811264	0.00473
145	0.03238	0.000123648	0.99319	0.92536	0.65884	0.67455	0.00282	0.02539					0.01696	8.22472e-06	0.00179	0.00852	0.01149	0.02283			0.00494	0.01561	0.0035	0.000123637	0.03343	0.00015163			0.000872379	0.00473
146	0.03306	0.000129938	1.00623	0.932	0.66077	0.68247	0.00343	0.02539					0.01699	8.46912e-06	0.00158	0.00852	0.01155	0.02283			0.00497	0.01561	0.00353	0.000128284	0.0339	0.00015808			0.000883532	0.00473
147	0.03332	0.000136548	0.99922	0.93817	0.70017	0.69031	0.00303	0.02539					0.01712	8.72078e-06	0.00165	0.00852	0.01152	0.02283			0.00493	0.01561	0.00348	0.000133105	0.03462	0.000164805			0.000812156	0.00473
148	0.0337	0.000143495	1.01073	0.94388	0.69713	0.69806	0.00229	0.02539					0.01696	8.97992e-06	0.00143	0.00852	0.01181	0.02283			0.00488	0.01561	0.00336	0.000138108	0.03516	0.000171816			0.000870632	0.00473
149	0.0342	0.000150795	0.99609	0.94918	0.69719	0.70573	0.00326	0.02539					0.01689	9.24677e-06	0.00135	0.00852	0.01238	0.02283			0.00478	0.01561	0.00337	0.000143299	0.03594	0.000179125			0.000776989	0.00473
150	0.03457	0.000158466	0.99555	0.95408	0.70659	0.71331	0.00329	0.02539					0.017	9.52154e-06	0.00125	0.00852	0.01278	0.02283			0.00482	0.01561	0.00329	0.000148684	0.03652	0.000186744			0.000830297	0.00473
151	0.0354	0.000166528	0.98789	0.95861	0.7256	0.7208	0.00293	0.02539					0.01702	9.80447e-06	0.00119	0.00852	0.01287	0.02283			0.00478	0.01561	0.00335	0.000154272	0.03693	0.000194688			0.000905316	0.00473
152	0.03634	0.000174999	0.95859	0.9628	0.75721	0.7282	0.00242	0.02539					0.01702	1.00958e-05	0.0012	0.00852	0.01333	0.02283			0.00473	0.01561	0.0033	0.000160071	0.03768	0.00020297			0.000969814	0.00473
153	0.03635	0.000183901	0.96148	0.96666	0.7383	0.7355	0.00326	0.02539					0.01702	1.03958e-05	0.000980046	0.00852	0.01362	0.02283			0.00471	0.01561	0.00324	0.000166086	0.03846	0.000211604			0.000867732	0.00473
154	0.03679	0.000193256	0.97559	0.97023	0.74593	0.7427	0.00258	0.02539					0.01711	1.07047e-05	0.000689007	0.00852	0.01418	0.02283			0.00469	0.01561	0.00321	0.000172329	0.03898	0.000220605			0.000825539	0.00473
155	0.03758	0.000203087	0.98791	0.97352	0.75667	0.74979	0.00242	0.02539					0.01686	1.10228e-05	0.000726292	0.00852	0.01447	0.02283			0.00461	0.01561	0.00314	0.000178805	0.03984	0.000229989			0.000871784	0.00473
156	0.03816	0.000213418	0.99798	0.97655	0.76299	0.75679	0.00282	0.02539					0.01698	1.13504e-05	0.000790624	0.00852	0.01483	0.02283			0.0046	0.01561	0.00312	0.000185525	0.04049	0.000239772			0.000735651	0.00473
157	0.03852	0.000224275	0.9938	0.97935	0.79313	0.76368	0.00266	0.02539					0.01684	1.16876e-05	0.000883934	0.00852	0.01517	0.02283			0.00463	0.01561	0.00302	0.000192498	0.04111	0.000249971			0.000793755	0.00473
158	0.03903	0.000235683	0.98686	0.98192	0.78325	0.77047	0.00289	0.02539					0.01689	1.20349e-05	0.000694803	0.00852	0.01523	0.02283			0.00466	0.01561	0.0029	0.000199732	0.04192	0.000260604			0.000856877	0.00473
159	0.0399	0.000247672	0.96302	0.98428	0.78322	0.77715	0.00261	0.02539					0.01681	1.23926e-05	0.000505188	0.00852	0.01538	0.02283			0.0046	0.01561	0.00277	0.000207238	0.0426	0.000271689			0.000842937	0.00473
160	0.04058	0.00026027	0.98576	0.98646	0.78543	0.78372	0.00242	0.02539					0.01692	1.27608e-05	0.00047196	0.00852	0.01594	0.02283			0.0044	0.01561	0.00261	0.000215027	0.04318	0.000283245			0.000940297	0.00473
161	0.04188	0.000273509	0.98454	0.98846	0.78623	0.79018	0.00291	0.02539					0.01687	1.314e-05	0.000268822	0.00852	0.01658	0.02283			0.00434	0.01561	0.00249	0.000223108	0.04413	0.000295292			0.000962937	0.00473
162	0.0426	0.000287421	0.9829	0.9903	0.79534	0.79653	0.00354	0.02539					0.01682	1.35305e-05	0.000544792	0.00852	0.01703	0.02283			0.00434	0.01561	0.0023	0.000231492	0.04484	0.000307852			0.00103	0.00473
163	0.04313	0.000302041	0.98261	0.99199	0.82945	0.80277	0.00317	0.02539					0.01699	1.39325e-05	0.0002666	0.00852	0.01766	0.02283			0.00428	0.01561	0.00237	0.000240192	0.04545	0.000320946			0.000952528	0.00473
164	0.04381	0.000317404	0.97725	0.99355	0.8047	0.8089	0.00315	0.02539					0.01674	1.43465e-05	0.000369377	0.00852	0.01823	0.02283			0.00442	0.01561	0.00222	0.000249218	0.04624	0.000334597			0.000903011	0.00473
165	0.044	0.000333548	0.98368	0.99497	0.80929	0.81491	0.00306	0.02539					0.01688	1.47728e-05	0.000383769	0.00852	0.01919	0.02283			0.00446	0.01561	0.00229	0.000258584	0.04693	0.000348828			0.00085171	0.00473
166	0.0445	0.000350513	0.96548	0.99628	0.81467	0.82082	0.00282	0.02539					0.01709	1.52118e-05	4.453e-05	0.00852	0.01949	0.02283			0.00438	0.01561	0.00218	0.000268301	0.04779	0.000363664			0.000883606	0.00473
167	0.0456	0.00036834	0.97369	0.99749	0.81926	0.82661	0.00357	0.02539					0.0168	1.56638e-05	0.000164886	0.00852	0.0193	0.02283			0.00439	0.01561	0.00205	0.000278384	0.04845	0.000379131			0.000932788	0.00473
168	0.04641	0.000387074	0.96695	0.99859	0.82727	0.83229	0.00318	0.02539					0.01681	1.61293e-05	0.00016421	0.00852	0.01897	0.02283			0.00445	0.01561	0.00214	0.000288845	0.04902	0.000395256			0.000897472	0.00473
169	0.04659	0.000406761	0.98188	0.9996	0.8316	0.83786	0.00455	0.02539					0.01671	1.66086e-05	2.85919e-05	0.00852	0.01911	0.02283			0.00439	0.01561	0.00208	0.0002997	0.04971	0.000412066			0.000884498	0.00473
170	0.04745	0.000427448	0.98143	1.00053	0.8409	0.84331	0.00365	0.02539					0.01684	1.71021e-05	0.000145374	0.00852	0.01944	0.02283			0.0043	0.01561	0.00205	0.000310962	0.05057	0.00042959			0.000903123	0.00473
171	0.04856	0.000449187	0.98146	1.00138	0.85809	0.84866	0.00351	0.02539					0.01678	1.76103e-05	0.000277805	0.00852	0.02008	0.02283			0.00424	0.01561	0.00208	0.000322647	0.05117	0.00044786			0.000928067	0.00473
172	0.0495	0.000472031	0.98329	1.00217	0.87559	0.85389	0.00318	0.02539					0.0168	1.81336e-05	0.000101907	0.00852	0.02064	0.02283			0.00426	0.01561	0.00206	0.000334771	0.05191	0.000466906			0.000913978	0.00473
173	0.0504	0.000496036	0.97643	1.00288	0.88762	0.85901	0.00369	0.02539					0.01662	1.86724e-05	0.000144891	0.00852	0.02083	0.02283			0.00421	0.01561	0.00212	0.000347351	0.05239	0.000486762			0.000953383	0.00473
174	0.05084	0.000521262	0.98258	1.00354	0.87745	0.86402	0.00352	0.02539					0.01667	1.92272e-05	1.55517e-05	0.00852	0.02148	0.02283			0.0041	0.01561	0.00216	0.000360403	0.05335	0.000507461			0.000954647	0.00473
175	0.05143	0.000547769	0.96797	1.00414	0.88579	0.86893	0.00402	0.02539					0.01682	1.97986e-05	0.000149335	0.00852	0.02198	0.02283			0.00411	0.01561	0.00205	0.000373945	0.05395	0.000529041			0.000966245	0.00473
176	0.05235	0.000575624	0.97029	1.0047	0.88864	0.87372	0.0034	0.02539					0.01687	2.03869e-05	0.000122868	0.00852	0.0221	0.02283			0.0042	0.01561	0.00214	0.000387996	0.05451	0.000551537			0.000985093	0.00473
177	0.05328	0.000604894	0.97553	1.0052	0.89156	0.87841	0.00379	0.02539					0.01676	2.09927e-05	0.000116879	0.00852	0.02218	0.02283			0.00417	0.01561	0.002	0.000402575	0.05525	0.00057499			0.00102	0.00473
178	0.05409	0.000635652	0.95979	1.00567	0.89954	0.88299	0.004	0.02539					0.01683	2.16165e-05	0.000107799	0.00852	0.02246	0.02283			0.00425	0.01561	0.00187	0.000417701	0.05594	0.00059944			0.000999219	0.00473
179	0.05533	0.000667972	0.97572	1.00609	0.90214	0.88746	0.00373	0.02539					0.01676	2.22588e-05	9.75602e-05	0.00852	0.02278	0.02283			0.00424	0.01561	0.00179	0.000433396	0.05646	0.000624928			0.00105	0.00473
180	0.05635	0.000701935	0.97828	1.00648	0.91288	0.89183	0.00414	0.02539					0.01675	2.29202e-05	6.61671e-05	0.00852	0.0235	0.02283			0.00435	0.01561	0.00193	0.000449679	0.05739	0.000651499			0.00102	0.00473
181	0.05828	0.000737624	0.96974	1.00684	0.91599	0.8961	0.00417	0.02539					0.01667	2.36013e-05	0	0.00852	0.02379	0.02283			0.00425	0.01561	0.00211	0.000466575	0.05793	0.0006792			0.00109	0.00473
182	0.05857	0.000775126	0.95138	1.00717	0.92369	0.90027	0.00384	0.02539					0.01661	2.43026e-05	9.03157e-05	0.00852	0.02412	0.02283			0.00417	0.01561	0.00201	0.000484105	0.05836	0.000708077			0.00105	0.00473
183	0.05941	0.000814532	0.96327	1.00747	0.92273	0.90433	0.00366	0.02539					0.01671	2.50248e-05	1.70006e-05	0.00852	0.02441	0.02283			0.00419	0.01561	0.00202	0.000502293	0.05896	0.000738182			0.00106	0.00473
184	0.06044	0.000855941	0.97783	1.00774	0.92282	0.9083	0.00378	0.02539					0.01665	2.57684e-05	0.000155613	0.00852	0.02479	0.02283			0.00414	0.01561	0.00189	0.000521164	0.05956	0.000769565			0.00113	0.00473
185	0.06186	0.000899453	0.96478	1.00799	0.92712	0.91217	0.00438	0.02539					0.01665	2.65341e-05	0.000228928	0.00852	0.02522	0.02283			0.00426	0.01561	0.0019	0.000540744	0.06032	0.000802281			0.00112	0.00473
186	0.063	0.000945174	0.9626	1.00822	0.93186	0.91594	0.00444	0.02539					0.01656	2.73225e-05	0.000426754	0.00852	0.02555	0.02283			0.00429	0.01561	0.00201	0.000561059	0.06072	0.000836387			0.00105	0.00473
187	0.06398	0.000993218	0.96075	1.00843	0.94023	0.91961	0.00501	0.02539					0.01655	2.81344e-05	0.000407918	0.00852	0.02597	0.02283			0.00445	0.01561	0.00201	0.000582137	0.06121	0.000871942			0.00101	0.00473
188	0.06506	0.00104	0.96828	1.00863	0.94918	0.9232	0.00533	0.02539					0.01666	2.89704e-05	0.000252208	0.00852	0.02636	0.02283			0.0044	0.01561	0.00208	0.000604006	0.06176	0.000909007			0.00101	0.00473
189	0.0665	0.0011	0.96981	1.0088	0.9494	0.92669	0.00455	0.02539					0.01662	2.98312e-05	0.00024844	0.00852	0.0267	0.02283			0.00427	0.01561	0.00213	0.000626696	0.06225	0.000947645			0.000994796	0.00473
190	0.06703	0.00115	0.97798	1.00897	0.9512	0.93009	0.00441	0.02539					0.01664	3.07177e-05	0.000348899	0.00852	0.0272	0.02283			0.00433	0.01561	0.00225	0.000650238	0.06287	0.000987925			0.000996803	0.00473
191	0.068	0.00121	0.97447	1.00912	0.95309	0.93341	0.0046	0.02539					0.01668	3.16304e-05	0.000192223	0.00852	0.02732	0.02283			0.00421	0.01561	0.00224	0.000674663	0.06341	0.00103			0.000915353	0.00473
192	0.06886	0.00127	0.96906	1.00925	0.95703	0.93663	0.00551	0.02539					0.01669	3.25703e-05	0.000175512	0.00852	0.02777	0.02283			0.0042	0.01561	0.00226	0.000700006	0.06388	0.00107			0.000990632	0.00473
193	0.07023	0.00134	0.97485	1.00938	0.95729	0.93978	0.00511	0.02539					0.01669	3.35381e-05	0.000249986	0.00852	0.02799	0.02283			0.00423	0.01561	0.00222	0.0007263	0.06418	0.00112			0.000933011	0.00473
194	0.07229	0.00141	0.97745	1.00949	0.96124	0.94283	0.00507	0.02539					0.01661	3.45347e-05	3.45808e-05	0.00852	0.02834	0.02283			0.00432	0.01561	0.00226	0.000753581	0.06471	0.00117			0.001	0.00473
195	0.07232	0.00148	0.97871	1.0096	0.96883	0.94581	0.00492	0.02539					0.01666	3.55609e-05	0.000210093	0.00852	0.02876	0.02283			0.00428	0.01561	0.00238	0.000781885	0.06558	0.00122			0.00106	0.00473
196	0.07364	0.00155	0.98902	1.00969	0.97268	0.94871	0.00529	0.02539					0.01657	3.66175e-05	0.000255105	0.00852	0.02899	0.02283			0.00431	0.01561	0.00238	0.000811252	0.06567	0.00127			0.000973234	0.00473
197	0.0745	0.00163	0.99404	1.00978	0.9763	0.95152	0.00528	0.02539					0.01653	3.77056e-05	0.000370246	0.00852	0.02939	0.02283			0.00434	0.01561	0.00227	0.000841721	0.06609	0.00132			0.000957732	0.00473
198	0.07573	0.00171	0.9936	1.00986	0.98573	0.95426	0.00542	0.02539					0.0166	3.8826e-05	0.000212121	0.00852	0.0298	0.02283			0.00434	0.01561	0.00235	0.000873334	0.06643	0.00138			0.000982677	0.00473
199	0.07674	0.0018	0.99391	1.00993	0.98958	0.95693	0.00539	0.02539					0.01665	3.99797e-05	0.00015059	0.00852	0.03011	0.02283			0.00437	0.01561	0.00235	0.000906132	0.06703	0.00144			0.00109	0.00473
200	0.07869	0.00189	0.99557	1.01	0.98807	0.95952	0.00622	0.02539					0.01661	4.11677e-05	0.000288237	0.00852	0.03046	0.02283			0.00439	0.01561	0.00248	0.000940161	0.06753	0.0015			0.00107	0.00473
201	0.07986	0.00199	0.99161	1.01006	0.98746	0.96203	0.00598	0.02539					0.01653	4.23909e-05	0.000345711	0.00852	0.03078	0.02283			0.00449	0.01561	0.00244	0.000975467	0.0678	0.00156			0.0011	0.00473
202	0.08136	0.00209	0.99099	1.01012	0.98952	0.96448	0.00633	0.02539					0.01641	4.36506e-05	0.000536485	0.00852	0.0311	0.02283			0.0045	0.01561	0.00248	0.00101	0.06823	0.00163			0.00102	0.00473
203	0.08226	0.00219	0.99108	1.01017	0.98977	0.96686	0.00592	0.02539					0.01655	4.49476e-05	0.000406855	0.00852	0.03162	0.02283			0.00452	0.01561	0.00253	0.00105	0.06862	0.0017			0.00107	0.00473
204	0.08332	0.00231	0.99136	1.01022	0.99375	0.96917	0.00606	0.02539					0.01659	4.62832e-05	0.00043535	0.00852	0.03175	0.02283			0.00434	0.01561	0.00256	0.00109	0.06894	0.00177			0.00112	0.00473
205	0.0845	0.00242	0.97931	1.01026	1	0.97141	0.00603	0.02539					0.01658	4.76584e-05	0.00027143	0.00852	0.03233	0.02283			0.00435	0.01561	0.00263	0.00113	0.06936	0.00184			0.0012	0.00473
206	0.08592	0.00255	0.97854	1.0103	0.99638	0.9736	0.00682	0.02539					0.01665	4.90746e-05	0.000365223	0.00852	0.03253	0.02283			0.00434	0.01561	0.00279	0.00117	0.06973	0.00192			0.00119	0.00473
207	0.08689	0.00268	0.98758	1.01034	0.99699	0.97571	0.00713	0.02539					0.01665	5.05328e-05	0.000374882	0.00852	0.03298	0.02283			0.00436	0.01561	0.00279	0.00122	0.07006	0.002			0.00113	0.00473
208	0.08828	0.00281	0.98411	1.01037	0.99352	0.97777	0.00684	0.02539					0.01647	5.20343e-05	0.000348802	0.00852	0.03325	0.02283			0.00438	0.01561	0.00287	0.00126	0.07032	0.00209			0.00119	0.00473
209	0.09023	0.00295	0.98045	1.0104	0.99846	0.97977	0.00708	0.02539					0.01645	5.35804e-05	0.000513399	0.00852	0.03317	0.02283			0.00441	0.01561	0.00292	0.00131	0.07087	0.00218			0.00114	0.00473
210	0.09133	0.0031	0.99782	1.01043	0.99532	0.9817	0.00708	0.02539					0.01646	5.51725e-05	0.000294033	0.00852	0.03355	0.02283			0.00443	0.01561	0.00298	0.00136	0.07089	0.00227			0.00108	0.00473
211	0.09295	0.00326	0.9784	1.01046	0.98801	0.98359	0.00717	0.02539					0.01638	5.68119e-05	0.000287561	0.00852	0.03385	0.02283			0.00438	0.01561	0.00298	0.00141	0.07144	0.00237			0.00118	0.00473
212	0.09433	0.00343	0.97295	1.01048	0.98897	0.98541	0.00783	0.02539					0.01635	5.85e-05	0.00040019	0.00852	0.03415	0.02283			0.0044	0.01561	0.00303	0.00146	0.07167	0.00247			0.00106	0.00473
213	0.096	0.0036	0.96719	1.0105	0.99173	0.98718	0.00719	0.02539					0.01653	6.02383e-05	0.000423373	0.00852	0.03455	0.02283			0.00434	0.01561	0.00313	0.00152	0.07208	0.00257			0.00112	0.00473
214	0.09735	0.00378	0.97636	1.01052	0.9839	0.9889	0.00721	0.02539					0.01646	6.20282e-05	0.000527695	0.00852	0.03465	0.02283			0.00455	0.01561	0.00314	0.00158	0.07204	0.00268			0.00116	0.00473
215	0.09843	0.00397	0.9868	1.01054	0.98051	0.99057	0.00742	0.02539					0.01654	6.38712e-05	0.000475823	0.00852	0.03505	0.02283			0.00463	0.01561	0.00321	0.00163	0.07256	0.00279			0.00119	0.00473
216	0.09996	0.00418	0.98929	1.01055	0.98192	0.99219	0.00687	0.02539					0.01646	6.57691e-05	0.000382417	0.00852	0.03522	0.02283			0.00479	0.01561	0.00318	0.0017	0.07279	0.00291			0.00125	0.00473
217	0.10186	0.00439	0.98717	1.01057	0.98047	0.99376	0.00759	0.02539					0.01628	6.77233e-05	0.000439021	0.00852	0.03572	0.02283			0.00475	0.01561	0.00336	0.00176	0.07315	0.00304			0.00129	0.00473
218	0.10305	0.00461	0.97873	1.01058	0.97675	0.99528	0.00787	0.02539					0.01634	6.97356e-05	0.000498813	0.00852	0.03592	0.02283			0.00451	0.01561	0.00345	0.00183	0.07338	0.00317			0.00116	0.00473
219	0.10442	0.00484	0.98069	1.0106	0.97275	0.99676	0.00786	0.0254					0.01634	7.18077e-05	0.000557252	0.00852	0.03603	0.02283			0.00451	0.01561	0.00345	0.00189	0.07345	0.0033			0.00123	0.00473
220	0.106	0.00509	0.97709	1.01061	0.98954	0.99819	0.00819	0.0254					0.01642	7.39413e-05	0.00129	0.00852	0.03629	0.02283			0.00457	0.01561	0.00364	0.00196	0.07376	0.00344			0.00117	0.00473
221	0.10718	0.00535	0.97809	1.01062	0.97736	0.99958	0.00868	0.0254					0.01635	7.61384e-05	0.000793619	0.00852	0.03679	0.02283			0.00461	0.01561	0.00364	0.00204	0.07409	0.00359			0.00129	0.00473
222	0.10844	0.00562	0.98137	1.01063	0.99508	1.00093	0.00882	0.0254					0.01631	7.84007e-05	0.000563434	0.00852	0.03705	0.02283			0.00466	0.01561	0.00374	0.00211	0.07441	0.00374			0.00134	0.00473
223	0.11004	0.0059	0.98628	1.01064	0.9897	1.00223	0.00906	0.0254					0.01648	8.07302e-05	0.000571162	0.00852	0.03723	0.02283			0.0047	0.01561	0.00386	0.00219	0.07472	0.0039			0.00127	0.00473
224	0.11205	0.0062	0.99364	1.01064	0.97909	1.0035	0.00917	0.0254					0.01673	8.3129e-05	0.000627187	0.00852	0.03745	0.02283			0.0046	0.01561	0.00389	0.00228	0.0749	0.00406			0.00129	0.00473
225	0.11409	0.00651	1	1.01065	0.99524	1.00473	0.00918	0.0254					0.01644	8.5599e-05	0.000780095	0.00852	0.03784	0.02283			0.00462	0.01561	0.00389	0.00236	0.07532	0.00423			0.00134	0.00473
226	0.1159	0.00684	0.99895	1.01066	0.98748	1.00592	0.00938	0.0254					0.01629	8.81424e-05	0.000828489	0.00852	0.03817	0.02283			0.00471	0.01561	0.0039	0.00245	0.07543	0.00441			0.00144	0.00473
227	0.11728	0.00719			0.97709	1.00707	0.00945	0.0254					0.01627	9.07613e-05	0.000909532	0.00853	0.03836	0.02283			0.00471	0.01561	0.00394	0.00254	0.07577	0.0046			0.00144	0.00473
228	0.11872	0.00755			0.99235	1.00818	0.00907	0.0254					0.01626	9.34581e-05	0.000900645	0.00853	0.03852	0.02283			0.00475	0.01561	0.00396	0.00264	0.07622	0.00479			0.00144	0.00473
229	0.12049	0.00793					0.00939	0.0254					0.01635	9.6235e-05	0.000963721	0.00853	0.03857	0.02283			0.00477	0.01561	0.00406	0.00274	0.07647	0.005			0.00146	0.00473
230	0.12164	0.00833					0.00901	0.0254					0.01641	9.90944e-05	0.00104	0.00853	0.03861	0.02283			0.00484	0.01561	0.00426	0.00284	0.07662	0.00521			0.00139	0.00473
231	0.12361	0.00875					0.00955	0.0254					0.01631	0.000102039	0.000902963	0.00853	0.03869	0.02283			0.00477	0.01561	0.00439	0.00295	0.07666	0.00543			0.00141	0.00473
232	0.12523	0.00919					0.00981	0.0254					0.01637	0.000105071	0.000917259	0.00853	0.03889	0.02283			0.00487	0.01561	0.00447	0.00306	0.07716	0.00566			0.00136	0.00473
233	0.12717	0.00966					0.01061	0.0254					0.01615	0.000108192	0.00106	0.00853	0.03905	0.02283			0.00502	0.01561	0.00451	0.00317	0.07729	0.0059			0.00139	0.00473
234	0.12923	0.01014					0.01035	0.0254					0.01622	0.000111407	0.00107	0.00853	0.0395	0.02283			0.00509	0.01561	0.00463	0.00329	0.07806	0.00615			0.00143	0.00473
235	0.13116	0.01065					0.01107	0.0254					0.0161	0.000114717	0.00111	0.00853	0.04001	0.02283			0.00495	0.01561	0.00479	0.00341	0.0777	0.00641			0.00156	0.00473
236	0.13287	0.01119					0.01073	0.0254					0.01608	0.000118126	0.0012	0.00853	0.04033	0.02283			0.00502	0.01561	0.00485	0.00354	0.07824	0.00668			0.00146	0.00473
237	0.1341	0.01175					0.01053	0.0254					0.01603	0.000121635	0.00141	0.00853	0.04009	0.02283			0.00501	0.01561	0.00491	0.00367	0.07879	0.00696			0.00144	0.00473
238	0.13596	0.01234					0.01105	0.0254					0.01597	0.000125249	0.00126	0.00853	0.04005	0.02283			0.00506	0.01561	0.00499	0.00381	0.07908	0.00725			0.00142	0.00473
239	0.13742	0.01296					0.0116	0.0254					0.01615	0.000128971	0.00115	0.00853	0.04008	0.02283			0.00501	0.01561	0.00516	0.00395	0.0795	0.00756			0.00142	0.00473
240	0.13901	0.01361					0.01178	0.0254					0.01612	0.000132803	0.00123	0.00853	0.04048	0.02283			0.00502	0.01561	0.0052	0.0041	0.08009	0.00788			0.0014	0.00473
241	0.14121	0.0143					0.01195	0.0254					0.01611	0.000136748	0.00125	0.00853	0.04057	0.02283			0.00514	0.01561	0.00537	0.00425	0.08046	0.00821			0.00144	0.00473
242	0.14281	0.01501					0.01215	0.0254					0.01614	0.000140811	0.00125	0.00853	0.04077	0.02283			0.00524	0.01561	0.00558	0.00441	0.08087	0.00856			0.00149	0.00473
243	0.14561	0.01576					0.01225	0.0254					0.01606	0.000144995	0.00139	0.00853	0.04078	0.02283			0.00512	0.01561	0.00573	0.00458	0.08143	0.00892			0.00147	0.00473
244	0.14707	0.01655					0.01232	0.0254					0.01605	0.000149303	0.00144	0.00853	0.04104	0.02283			0.00502	0.01561	0.00589	0.00475	0.08199	0.0093			0.00153	0.00473
245	0.14871	0.01738					0.01265	0.0254					0.01613	0.000153739	0.00138	0.00853	0.04103	0.02283			0.00509	0.01561	0.00595	0.00493	0.08245	0.00969			0.00159	0.00473
246	0.15095	0.01825					0.01284	0.0254					0.01611	0.000158307	0.00149	0.00853	0.04098	0.02283			0.00515	0.01561	0.00619	0.00511	0.08305	0.01009			0.00157	0.00473
247	0.1522	0.01916					0.01353	0.0254					0.01605	0.00016301	0.0015	0.00853	0.04107	0.02283			0.00508	0.01561	0.00629	0.0053	0.08391	0.01052			0.00158	0.00473
248	0.15475	0.02012					0.01421	0.0254					0.01616	0.000167853	0.00145	0.00853	0.04136	0.02283			0.005	0.01561	0.00653	0.0055	0.08458	0.01096			0.0016	0.00473
249	0.15658	0.02112					0.01405	0.0254					0.01596	0.00017284	0.00154	0.00853	0.04137	0.02283			0.00513	0.01561	0.00664	0.00571	0.08522	0.01142			0.00162	0.00473
250	0.15833	0.02217					0.01471	0.0254					0.01609	0.000177975	0.00146	0.00853	0.04155	0.02283			0.00513	0.01561	0.00675	0.00592	0.08605	0.0119			0.00171	0.00473
251	0.16016	0.02327					0.0149	0.0254					0.0161	0.000183263	0.00158	0.00853	0.04156	0.02283			0.00524	0.01561	0.00694	0.00614	0.08661	0.0124			0.00174	0.00473
252	0.16146	0.02443					0.01553	0.0254					0.016	0.000188708	0.00162	0.00853	0.04159	0.02283			0.0052	0.01561	0.00709	0.00637	0.08751	0.01293			0.0017	0.00473
253	0.16364	0.02564					0.01535	0.0254					0.01604	0.000194314	0.00178	0.00853	0.04186	0.02283			0.00527	0.01561	0.00724	0.00661	0.08658	0.01347			0.0017	0.00473
254	0.16557	0.02691					0.01549	0.0254					0.01598	0.000200087	0.00169	0.00853	0.04184	0.02283			0.00537	0.01561	0.0075	0.00685	0.08726	0.01403			0.00175	0.00473
255	0.16751	0.02824					0.01546	0.0254					0.01597	0.000206032	0.00161	0.00853	0.04188	0.02283			0.0054	0.01561	0.00763	0.00711	0.08816	0.01462			0.00162	0.00473
256	0.1704	0.02964					0.01596	0.0254					0.01605	0.000212153	0.00165	0.00853	0.04184	0.02283			0.0054	0.01561	0.00777	0.00738	0.08851	0.01523			0.00162	0.00473
257	0.17249	0.0311					0.01636	0.0254					0.01611	0.000218456	0.00172	0.00853	0.04205	0.02283			0.00551	0.01561	0.00803	0.00765	0.08919	0.01587			0.00166	0.00473
258	0.17461	0.03263					0.0164	0.0254					0.01608	0.000224946	0.00185	0.00853	0.0419	0.02284			0.00547	0.01561	0.00831	0.00794	0.09062	0.01654			0.00177	0.00473
259	0.17579	0.03423					0.01707	0.0254					0.01622	0.000231629	0.00178	0.00853	0.04179	0.02284			0.00547	0.01561	0.00862	0.00823	0.09196	0.01723			0.00177	0.00473
260	0.17734	0.03591					0.01796	0.0254					0.01615	0.00023851	0.00172	0.00853	0.04168	0.02284			0.00563	0.01561	0.00888	0.00854	0.09332	0.01795			0.00173	0.00473
261	0.17926	0.03767					0.01822	0.0254					0.01606	0.000245596	0.0018	0.00853	0.04193	0.02284			0.00552	0.01561	0.00913	0.00886	0.09487	0.0187			0.00178	0.00473
262	0.18184	0.03952					0.01777	0.0254					0.01616	0.000252892	0.00188	0.00853	0.04215	0.02284			0.00552	0.01561	0.00938	0.00919	0.09614	0.01948			0.00179	0.00473
263	0.18323	0.04145					0.01845	0.0254					0.01611	0.000260405	0.00202	0.00854	0.04202	0.02284			0.00562	0.01561	0.00957	0.00953	0.09765	0.02029			0.00185	0.00473
264	0.18504	0.04346					0.01887	0.0254					0.01612	0.000268141	0.0019	0.00854	0.04212	0.02284			0.00566	0.01561	0.00977	0.00988	0.09908	0.02113			0.00184	0.00473
265	0.1879	0.04558					0.01882	0.0254					0.01607	0.000276106	0.00217	0.00854	0.04178	0.02284			0.00568	0.01561	0.01003	0.01025	0.10044	0.02201			0.00181	0.00473
266	0.19013	0.04779					0.01926	0.0254					0.01597	0.000284309	0.00221	0.00854	0.04185	0.02285			0.00575	0.01561	0.01023	0.01063	0.1023	0.02293			0.00186	0.00473
267	0.19223	0.0501					0.01986	0.0254					0.01599	0.000292754	0.00217	0.00854	0.04167	0.02285			0.00581	0.01561	0.01054	0.01103	0.10382	0.02388			0.00182	0.00473
268	0.19449	0.05252					0.0201	0.0254					0.01609	0.000301451	0.0021	0.00854	0.04154	0.02285			0.00586	0.01561	0.01089	0.01144	0.10565	0.02487			0.00187	0.00473
269	0.196	0.05505					0.02058	0.0254					0.01623	0.000310406	0.00218	0.00854	0.04162	0.02285			0.00587	0.01561	0.01111	0.01186	0.10772	0.0259			0.00185	0.00473
270	0.19741	0.05769					0.02095	0.0254					0.0162	0.000319627	0.00225	0.00854	0.04182	0.02285			0.00588	0.01561	0.01147	0.0123	0.10995	0.02697			0.00196	0.00473
271	0.20088	0.06045					0.02034	0.0254					0.01604	0.000329122	0.00233	0.00854	0.0415	0.02286			0.00601	0.01561	0.01196	0.01276	0.11206	0.02809			0.00197	0.00473
272	0.2027	0.06333					0.02154	0.0254					0.01596	0.000338899	0.00241	0.00854	0.04137	0.02286			0.00597	0.01561	0.01218	0.01323	0.10905	0.02925			0.00206	0.00473
273	0.20421	0.06635					0.02184	0.0254					0.01585	0.000348966	0.00249	0.00854	0.04126	0.02286			0.00592	0.01561	0.01262	0.01372	0.11065	0.03046			0.00189	0.00473
274	0.20767	0.06949					0.02193	0.02541					0.01611	0.000359332	0.00258	0.00854	0.04106	0.02287			0.00601	0.01561	0.01295	0.01423	0.11023	0.03171			0.00191	0.00473
275	0.20985	0.07278					0.02252	0.02541					0.01613	0.000370005	0.00279	0.00854	0.04126	0.02287			0.00605	0.01561	0.0132	0.01476	0.11201	0.03301			0.00201	0.00473
276	0.21209	0.0762					0.02324	0.02541					0.01605	0.000380996	0.00283	0.00855	0.04112	0.02288			0.00607	0.01561	0.01356	0.01531	0.11201	0.03437			0.00201	0.00473
277	0.21502	0.07977					0.02293	0.02541					0.01611	0.000392313	0.00272	0.00855	0.04085	0.02288			0.00619	0.01561	0.01404	0.01587	0.1146	0.03578			0.00211	0.00473
278	0.21691	0.0835					0.02393	0.02541					0.01605	0.000403966	0.00279	0.00855	0.04086	0.02289			0.0063	0.01561	0.01435	0.01646	0.11782	0.03725			0.00215	0.00473
279	0.21959	0.08739					0.02439	0.02541					0.01592	0.000415965	0.00303	0.00855	0.04094	0.02289			0.00636	0.01561	0.01493	0.01707	0.12127	0.03877			0.00215	0.00473
280	0.22147	0.09143					0.02438	0.02541					0.01602	0.000428321	0.00307	0.00855	0.04092	0.0229			0.00641	0.01561	0.01545	0.0177	0.12478	0.04035			0.00221	0.00473
281	0.22476	0.09565					0.02521	0.02541					0.01591	0.000441043	0.00315	0.00855	0.04074	0.0229			0.00657	0.01561	0.0159	0.01835	0.1283	0.042			0.00223	0.00473
282	0.22804	0.10004					0.02547	0.02541					0.01591	0.000454143	0.00321	0.00855	0.04054	0.02291			0.0066	0.01561	0.01635	0.01903	0.13257	0.04371			0.00231	0.00473
283	0.23037	0.10461					0.0258	0.02541					0.01591	0.000467631	0.00333	0.00855	0.04059	0.02292			0.00658	0.01561	0.01687	0.01973	0.13552	0.04548			0.00231	0.00473
284	0.23445	0.10936					0.02631	0.02541					0.0159	0.000481521	0.00336	0.00856	0.04053	0.02293			0.00672	0.01561	0.01744	0.02045	0.13917	0.04733			0.00225	0.00473
285	0.23804	0.1143					0.02671	0.02542					0.01583	0.000495822	0.00343	0.00856	0.04028	0.02294			0.00676	0.01561	0.01779	0.02121	0.13712	0.04924			0.00226	0.00473
286	0.23967	0.11943					0.02689	0.02542					0.01565	0.000510548	0.00336	0.00856	0.04012	0.02295			0.00676	0.01561	0.01839	0.02199	0.13956	0.05123			0.0023	0.00473
287	0.24552	0.12477					0.02724	0.02542					0.01569	0.000525712	0.00345	0.00856	0.03994	0.02296			0.00682	0.01561	0.01907	0.02279	0.1436	0.05329			0.00236	0.00473
288	0.24864	0.1303					0.02874	0.02542					0.01586	0.000541325	0.00365	0.00856	0.03988	0.02298			0.00689	0.01561	0.0196	0.02363	0.14542	0.05543			0.0024	0.00473
289	0.25221	0.13605					0.02974	0.02542					0.01593	0.000557402	0.00372	0.00856	0.0398	0.02299			0.00692	0.01561	0.02001	0.0245	0.14944	0.05766			0.00238	0.00473
290	0.25671	0.14201					0.02948	0.02542					0.01582	0.000573956	0.00372	0.00857	0.03973	0.02301			0.00696	0.01561	0.02064	0.02539	0.15374	0.05996			0.00238	0.00473
291	0.26107	0.14818					0.02988	0.02543					0.0158	0.000591001	0.00382	0.00857	0.03952	0.02303			0.00703	0.01561	0.02136	0.02632	0.15834	0.06235			0.00244	0.00473
292	0.26392	0.15458					0.0306	0.02543					0.01577	0.000608552	0.00393	0.00857	0.03937	0.02305			0.00708	0.01561	0.02195	0.02729	0.16171	0.06484			0.00252	0.00473
293	0.26609	0.1612					0.03093	0.02543					0.01555	0.000626624	0.00391	0.00857	0.03924	0.02307			0.00713	0.01561	0.0228	0.02828	0.1656	0.06741			0.00243	0.00473
294	0.27172	0.16805					0.03093	0.02543					0.01562	0.000645233	0.00405	0.00857	0.03896	0.02309			0.00725	0.01561	0.02356	0.02932	0.17035	0.07008			0.0024	0.00473
295	0.27692	0.17513					0.03174	0.02543					0.01576	0.000664394	0.00413	0.00858	0.03898	0.02312			0.00735	0.01561	0.02445	0.03038	0.17554	0.07284			0.00244	0.00473
296	0.2792	0.18245					0.03299	0.02544					0.01584	0.000684123	0.00434	0.00858	0.03873	0.02314			0.00737	0.01561	0.02512	0.03149	0.17794	0.0757			0.00255	0.00473
297	0.28688	0.19					0.03336	0.02544					0.01577	0.000704438	0.00445	0.00858	0.03829	0.02318			0.00729	0.01561	0.02611	0.03264	0.17945	0.07867			0.00254	0.00473
298	0.29217	0.19779					0.03345	0.02544					0.01572	0.000725355	0.00442	0.00858	0.03791	0.02321			0.00743	0.01561	0.02677	0.03382	0.18308	0.08175			0.00257	0.00473
299	0.29814	0.20583					0.03451	0.02545					0.01566	0.000746893	0.00467	0.00859	0.03777	0.02325			0.00751	0.01561	0.02738	0.03505	0.18777	0.08493			0.00264	0.00473
300	0.30228	0.2141					0.03517	0.02545					0.01556	0.000769071	0.00483	0.00859	0.03765	0.02329			0.00753	0.01561	0.02834	0.03632	0.19503	0.08822			0.00268	0.00473
301	0.30871	0.22261					0.03536	0.02545					0.01562	0.000791906	0.00481	0.00859	0.03748	0.02334			0.00766	0.01561	0.02911	0.03763	0.20041	0.09163			0.00265	0.00473
302	0.31463	0.23137					0.03589	0.02546					0.01577	0.000815419	0.00486	0.0086	0.03716	0.02339			0.00774	0.01561	0.03002	0.03899	0.20543	0.09516			0.00272	0.00473
303	0.31784	0.24037					0.03681	0.02546					0.01577	0.000839629	0.00501	0.0086	0.03715	0.02344			0.00776	0.01561	0.03078	0.0404	0.21097	0.09881			0.00276	0.00473
304	0.3265	0.24961					0.03822	0.02547					0.01578	0.000864557	0.00512	0.0086	0.03697	0.0235			0.00777	0.01561	0.0318	0.04185	0.20844	0.10258			0.00276	0.00473
305	0.33307	0.25908					0.03925	0.02547					0.01576	0.000890225	0.00513	0.00861	0.03699	0.02357			0.00771	0.01561	0.0327	0.04336	0.21304	0.10648			0.00271	0.00473
306	0.3408	0.26879					0.03872	0.02548					0.01565	0.000916654	0.00521	0.00861	0.03701	0.02364			0.00793	0.01561	0.03399	0.04491	0.21926	0.11051			0.00272	0.00473
307	0.34564	0.27872					0.03887	0.02548					0.0157	0.000943868	0.00533	0.00861	0.03691	0.02372			0.00795	0.01561	0.03495	0.04652	0.22573	0.11468			0.00271	0.00473
308	0.35396	0.28889					0.04025	0.02549					0.01562	0.000971888	0.00539	0.00862	0.03716	0.02381			0.00816	0.01561	0.03607	0.04819	0.2315	0.11898			0.00281	0.00473
309	0.3611	0.29927					0.04134	0.02549					0.01573	0.001	0.00547	0.00862	0.03744	0.0239			0.00817	0.01561	0.03753	0.04991	0.23711	0.12341			0.00283	0.00473
310	0.36898	0.30987					0.04154	0.0255					0.01581	0.00103	0.00565	0.00863	0.03728	0.02401			0.00822	0.01561	0.03867	0.05169	0.24364	0.12799			0.00284	0.00473
311	0.37531	0.32068					0.04202	0.02551					0.01579	0.00106	0.00573	0.00863	0.03736	0.02413			0.00827	0.01561	0.03996	0.05353	0.25011	0.13272			0.00292	0.00473
312	0.38332	0.33169					0.0429	0.02551					0.01571	0.00109	0.0061	0.00864	0.03739	0.02426			0.0084	0.01561	0.04151	0.05543	0.24691	0.13759			0.00301	0.00473
313	0.39273	0.34289					0.04338	0.02552					0.01577	0.00112	0.00603	0.00864	0.03774	0.0244			0.00847	0.01561	0.04298	0.05739	0.25022	0.14261			0.003	0.00473
314	0.40068	0.35428					0.04393	0.02553					0.0156	0.00116	0.00598	0.00865	0.03817	0.02455			0.00847	0.01561	0.04431	0.05942	0.2563	0.14778			0.00301	0.00473
315	0.40874	0.36583					0.04513	0.02554					0.0157	0.00119	0.00623	0.00865	0.03851	0.02472			0.00864	0.01561	0.04628	0.06152	0.26282	0.1531			0.00304	0.00473
316	0.41481	0.37756					0.04609	0.02555					0.01584	0.00123	0.00633	0.00866	0.03846	0.02491			0.00884	0.01561	0.0481	0.06368	0.26363	0.15858			0.00309	0.00473
317	0.42535	0.38943					0.04697	0.02556					0.01581	0.00126	0.0064	0.00867	0.03822	0.02511			0.00882	0.01561	0.05012	0.06592	0.26695	0.16422			0.00315	0.00473
318	0.43353	0.40144					0.04817	0.02557					0.01564	0.0013	0.00665	0.00867	0.03842	0.02533			0.00885	0.01561	0.05216	0.06823	0.27238	0.17002			0.00339	0.00473
319	0.43931	0.41358					0.0484	0.02558					0.01559	0.00134	0.00685	0.00868	0.03885	0.02558			0.00905	0.01561	0.05409	0.07061	0.27915	0.17599			0.00326	0.00473
320	0.44932	0.42584					0.04921	0.0256					0.01571	0.00138	0.00705	0.00869	0.03937	0.02585			0.00915	0.01561	0.05593	0.07307	0.28626	0.18211			0.00328	0.00473
321	0.45997	0.4382					0.04981	0.02561					0.01553	0.00142	0.00709	0.00869	0.04009	0.02615			0.00916	0.01561	0.0583	0.07561	0.29417	0.1884			0.00329	0.00473
322	0.46853	0.45064					0.05024	0.02562					0.01554	0.00146	0.00718	0.0087	0.04084	0.02647			0.0093	0.01561	0.06043	0.07823	0.30235	0.19486			0.00324	0.00473
323	0.47469	0.46315					0.05097	0.02564					0.01554	0.00151	0.00735	0.00871	0.04153	0.02683			0.00943	0.01561	0.06241	0.08093	0.31016	0.20148			0.00324	0.00473
324	0.48336	0.47573					0.05202	0.02566					0.01573	0.00155	0.00741	0.00872	0.04259	0.02723			0.00954	0.01561	0.0645	0.08372	0.31889	0.20826			0.00332	0.00473
325	0.4936	0.48834					0.05291	0.02567					0.01577	0.0016	0.00762	0.00873	0.04346	0.02766			0.00953	0.01561	0.0669	0.08659	0.32726	0.21522			0.00336	0.00473
326	0.50333	0.50098					0.05399	0.02569					0.01571	0.00165	0.00778	0.00874	0.04428	0.02813			0.00973	0.01561	0.06909	0.08956	0.33297	0.22234			0.00338	0.00473
327	0.51263	0.51363					0.0547	0.02571					0.01579	0.00169	0.00791	0.00875	0.04576	0.02865			0.00982	0.01561	0.07115	0.09261	0.34196	0.22963			0.00344	0.00473
328	0.52095	0.52628					0.05535	0.02573					0.01577	0.00174	0.00807	0.00876	0.04726	0.02922			0.00997	0.01561	0.07385	0.09576	0.34737	0.23709			0.00347	0.00473
329	0.52878	0.5389					0.05648	0.02575					0.01568	0.0018	0.00836	0.00877	0.04872	0.02985			0.01	0.01561	0.07645	0.099	0.35475	0.24471			0.00336	0.00473
330	0.53962	0.55149					0.05753	0.02578					0.01586	0.00185	0.00851	0.00878	0.05019	0.03053			0.01024	0.01561	0.07925	0.10234	0.35597	0.25249			0.00343	0.00473
331	0.55081	0.56403					0.05815	0.0258					0.01577	0.0019	0.00871	0.00879	0.05225	0.03128			0.01036	0.01561	0.08287	0.10578	0.35932	0.26044			0.00346	0.00473
332	0.56106	0.5765					0.05865	0.02583					0.01571	0.00196	0.00881	0.0088	0.05432	0.03211			0.01046	0.01561	0.08665	0.10932	0.36547	0.26855			0.00353	0.00473
333	0.57227	0.5889					0.05959	0.02586					0.01561	0.00202	0.00893	0.00882	0.057	0.03302			0.01054	0.01561	0.09017	0.11297	0.37276	0.27681			0.00358	0.00473
334	0.57966	0.60119					0.06093	0.02589					0.01566	0.00208	0.00915	0.00883	0.05933	0.03401			0.01055	0.01561	0.09371	0.11672	0.38158	0.28523			0.00363	0.00473
335	0.59042	0.61338					0.06145	0.02592					0.01564	0.00214	0.00941	0.00884	0.06183	0.0351			0.01073	0.01561	0.09759	0.12058	0.38905	0.2938			0.00369	0.00473
336	0.60147	0.62545					0.06261	0.02596					0.01564	0.0022	0.00947	0.00886	0.06433	0.03629			0.01086	0.01561	0.10147	0.12455	0.39164	0.30252			0.0036	0.00473
337	0.61046	0.63738					0.0635	0.026					0.01547	0.00227	0.00967	0.00888	0.06768	0.0376			0.01095	0.01561	0.10516	0.12863	0.39501	0.31139			0.00363	0.00473
338	0.61951	0.64917					0.06419	0.02604					0.01558	0.00234	0.00988	0.00889	0.07106	0.03903			0.01115	0.01561	0.10944	0.13282	0.4022	0.3204			0.00372	0.00473
339	0.62805	0.66079					0.06465	0.02608					0.01566	0.00241	0.01011	0.00891	0.07449	0.0406			0.0113	0.01561	0.11408	0.13713	0.41148	0.32954			0.00374	0.00473
340	0.63794	0.67225					0.06518	0.02613					0.01579	0.00248	0.01022	0.00893	0.07775	0.04231			0.01137	0.01561	0.11843	0.14155	0.4219	0.33881			0.00384	0.00473
341	0.64917	0.68353					0.06597	0.02618					0.01574	0.00255	0.01052	0.00894	0.08113	0.04419			0.01167	0.01561	0.12323	0.14609	0.40872	0.34821			0.00385	0.00473
342	0.65901	0.69462					0.06708	0.02623					0.01572	0.00263	0.01067	0.00896	0.08536	0.04625			0.01188	0.01561	0.12815	0.15076	0.4081	0.35773			0.00388	0.00473
343	0.66874	0.70551					0.06828	0.02628					0.01555	0.0027	0.01076	0.00898	0.09028	0.0485			0.01185	0.01561	0.13377	0.15554	0.41112	0.36736			0.00389	0.00473
344	0.67616	0.71619					0.06896	0.02634					0.01549	0.00278	0.01105	0.00901	0.09435	0.05095			0.0118	0.01561	0.13886	0.16045	0.41922	0.3771			0.00388	0.00473
345	0.68465	0.72666					0.07015	0.02641					0.01555	0.00287	0.01128	0.00903	0.09849	0.05364			0.01199	0.01561	0.14447	0.16549	0.42849	0.38694			0.00385	0.00473
346	0.69352	0.73692					0.07113	0.02647					0.01565	0.00295	0.01132	0.00905	0.10108	0.05657			0.01217	0.01561	0.15054	0.17064	0.43393	0.39688			0.00383	0.00473
347	0.7028	0.74695					0.07188	0.02654					0.0158	0.00304	0.01161	0.00908	0.10484	0.05978			0.0121	0.01561	0.15636	0.17593	0.42951	0.4069			0.00387	0.00473
348	0.70865	0.75675					0.0728	0.02662					0.01568	0.00313	0.01181	0.0091	0.10975	0.06327			0.01238	0.01561	0.1616	0.18134	0.43427	0.41699			0.00399	0.00473
349	0.71643	0.76632					0.07352	0.0267					0.01561	0.00322	0.01202	0.00913	0.11479	0.06708			0.01242	0.01561	0.1666	0.18689	0.44113	0.42716			0.00403	0.00473
350	0.72674	0.77565					0.0741	0.02679					0.01562	0.00332	0.01212	0.00916	0.11969	0.07123			0.0127	0.01561	0.17224	0.19256	0.44881	0.43739			0.00411	0.00473
351	0.73687	0.78474					0.07495	0.02688					0.01568	0.00342	0.01236	0.00919	0.12422	0.07575			0.01291	0.01561	0.17777	0.19836	0.45697	0.44767			0.00416	0.00473
352	0.74609	0.7936					0.07647	0.02698					0.01564	0.00352	0.01253	0.00922	0.12836	0.08067			0.01297	0.01561	0.18308	0.2043	0.46571	0.458			0.00414	0.00473
353	0.75199	0.80221					0.07734	0.02709					0.01557	0.00362	0.01271	0.00925	0.13225	0.08601			0.01313	0.01561	0.18984	0.21036	0.47434	0.46837			0.00423	0.00473
354	0.76008	0.81058					0.07782	0.0272					0.01568	0.00373	0.01309	0.00928	0.13628	0.09181			0.01342	0.01561	0.19716	0.21655	0.48229	0.47876			0.00435	0.00473
355	0.77344	0.81871					0.07847	0.02732					0.01566	0.00384	0.01345	0.00932	0.14022	0.09809			0.01357	0.01561	0.20473	0.22288	0.49077	0.48917			0.00438	0.00473
356	0.7788	0.8266					0.07968	0.02745					0.01555	0.00395	0.01346	0.00935	0.14654	0.10491			0.01363	0.01561	0.21136	0.22934	0.50007	0.4996			0.0044	0.00473
357	0.78298	0.83425					0.08104	0.02759					0.0157	0.00407	0.01374	0.00939	0.15515	0.11228			0.01374	0.01561	0.21883	0.23592	0.50764	0.51002			0.00449	0.00473
358	0.78956	0.84166					0.08177	0.02773					0.01574	0.00419	0.01405	0.00943	0.1606	0.12024			0.01411	0.01561	0.22625	0.24264	0.50721	0.52043			0.00452	0.00473
359	0.79818	0.84884					0.08269	0.02789					0.01565	0.00431	0.01431	0.00947	0.16585	0.12882			0.01417	0.01561	0.23454	0.24949	0.51011	0.53083			0.0045	0.00473
360	0.80586	0.85578					0.08355	0.02806					0.01566	0.00444	0.01446	0.00952	0.16997	0.13807			0.01439	0.01561	0.24229	0.25646	0.5134	0.5412			0.00451	0.00473
361	0.81085	0.8625					0.08435	0.02823					0.01544	0.00457	0.01469	0.00956	0.17451	0.14802			0.01451	0.01561	0.24997	0.26356	0.51751	0.55153			0.00453	0.00473
362	0.81984	0.86898					0.08614	0.02842					0.01551	0.00471	0.0151	0.00961	0.18026	0.15869			0.0148	0.01561	0.25951	0.27078	0.52181	0.56182			0.00457	0.00473
363	0.82707	0.87525					0.08638	0.02862					0.01555	0.00485	0.01529	0.00966	0.18663	0.17012			0.01516	0.01561	0.26789	0.27813	0.52765	0.57206			0.00455	0.00473
364	0.8364	0.88129					0.08663	0.02884					0.0156	0.00499	0.01561	0.00971	0.19317	0.18233			0.01536	0.01561	0.27664	0.2856	0.53473	0.58224			0.00459	0.00473
365	0.84171	0.88712					0.08732	0.02907					0.01557	0.00514	0.01602	0.00977	0.20134	0.19536			0.01552	0.01561	0.2851	0.29319	0.53527	0.59235			0.00472	0.00473
366	0.8491	0.89275					0.08847	0.02931					0.01565	0.00529	0.01612	0.00982	0.21135	0.20922			0.01564	0.01561	0.29318	0.30089	0.54653	0.60238			0.00477	0.00473
367	0.85695	0.89816					0.08975	0.02957					0.01576	0.00544	0.01655	0.00988	0.22265	0.22392			0.01587	0.01561	0.30297	0.30871	0.55733	0.61232			0.00477	0.00473
368	0.86185	0.90337					0.09025	0.02985					0.0157	0.00561	0.0169	0.00995	0.23389	0.23947			0.01619	0.01561	0.31094	0.31664	0.5675	0.62218			0.00491	0.00473
369	0.87327	0.90839					0.0919	0.03015					0.0158	0.00577	0.01723	0.01001	0.24588	0.25588			0.0164	0.01561	0.32013	0.32468	0.57714	0.63193			0.00499	0.00473
370	0.88506	0.91322					0.0919	0.03046					0.01575	0.00594	0.0174	0.01008	0.25955	0.27314			0.01652	0.01561	0.32882	0.33282	0.58803	0.64158			0.00503	0.00473
371	0.89209	0.91786					0.09281	0.0308					0.0156	0.00612	0.01787	0.01015	0.27323	0.29124			0.0166	0.01561	0.33715	0.34106	0.59868	0.65111			0.00505	0.00473
372	0.89123	0.92232					0.09395	0.03116					0.01581	0.0063	0.01818	0.01023	0.28747	0.31015			0.01686	0.01561	0.34582	0.34941	0.60963	0.66053			0.00509	0.00473
373	0.89837	0.92661					0.09487	0.03154					0.01589	0.00648	0.0183	0.01031	0.30225	0.32984			0.01718	0.01561	0.35417	0.35784	0.621	0.66982			0.00512	0.00473
374	0.91889	0.93072					0.09598	0.03195					0.01578	0.00668	0.01894	0.01039	0.31843	0.35027			0.01749	0.01561	0.36353	0.36636	0.58967	0.67898			0.00519	0.00473
375	0.93992	0.93467					0.0969	0.03238					0.01599	0.00687	0.01921	0.01047	0.33643	0.37137			0.01761	0.01561	0.37266	0.37497	0.59385	0.68801			0.0051	0.00473
376	0.94937	0.93846					0.09761	0.03284					0.01586	0.00708	0.01957	0.01056	0.35646	0.3931			0.01776	0.01561	0.38022	0.38366	0.60173	0.69689			0.00515	0.00473
377	0.94977	0.9421					0.09868	0.03334					0.0159	0.00728	0.01972	0.01066	0.38163	0.41538			0.01808	0.01561	0.38911	0.39242	0.61174	0.70563			0.00525	0.00473
378	0.94759	0.94558					0.1003	0.03386					0.01579	0.0075	0.02022	0.01075	0.41163	0.43813			0.01826	0.01561	0.39855	0.40125	0.61085	0.71423			0.00537	0.00473
379	0.95091	0.94892					0.10118	0.03442					0.01577	0.00772	0.02065	0.01086	0.43651	0.46126			0.01828	0.01561	0.40845	0.41015	0.61965	0.72267			0.00544	0.00473
380	0.95511	0.95212					0.1016	0.03502					0.0156	0.00795	0.02095	0.01096	0.46305	0.48467			0.01871	0.01561	0.41812	0.4191	0.63015	0.73095			0.0054	0.00473
381	0.95959	0.95519					0.10292	0.03565					0.01555	0.00818	0.02134	0.01108	0.49899	0.50827			0.01872	0.01561	0.42744	0.42811	0.63548	0.73908			0.00549	0.00473
382	0.96716	0.95813					0.10419	0.03633					0.01577	0.00842	0.02176	0.01119	0.52079	0.53195			0.01898	0.01561	0.4353	0.43717	0.63989	0.74705			0.00548	0.00473
383	0.97875	0.96094					0.10467	0.03705					0.01582	0.00867	0.02222	0.01132	0.51759	0.5556			0.01938	0.01561	0.44441	0.44627	0.64546	0.75486			0.00546	0.00473
384	0.99753	0.96363					0.10501	0.03782					0.01571	0.00893	0.02235	0.01144	0.52695	0.57914			0.01967	0.01561	0.4531	0.45541	0.65385	0.7625			0.00551	0.00473
385	1.01566	0.9662					0.10615	0.03864					0.01582	0.00919	0.02279	0.01158	0.53999	0.60244			0.01985	0.01561	0.4631	0.46457	0.66213	0.76998			0.00561	0.00473
386	1.01705	0.96866					0.10677	0.03951					0.01589	0.00946	0.0235	0.01172	0.56481	0.62542			0.02009	0.01561	0.4734	0.47376	0.67149	0.77729			0.00572	0.00473
387	1.0137	0.97102					0.10775	0.04044					0.01579	0.00974	0.02368	0.01187	0.60218	0.64799			0.02037	0.01561	0.48313	0.48297	0.67448	0.78444			0.00575	0.00473
388	1.00632	0.97327					0.10877	0.04143					0.01574	0.01002	0.02391	0.01202	0.64006	0.67005			0.02083	0.01561	0.49233	0.49219	0.68381	0.79142			0.00586	0.00473
389	0.9981	0.97542					0.11033	0.04248					0.01579	0.01032	0.02434	0.01218	0.66328	0.69153			0.02081	0.01561	0.50139	0.50141	0.69343	0.79823			0.00597	0.00474
390	1.00536	0.97748					0.11155	0.0436					0.01574	0.01062	0.02498	0.01235	0.68902	0.71237			0.02099	0.01561	0.50959	0.51064	0.70317	0.80487			0.00595	0.00474
391	1.01602	0.97944					0.11273	0.04479					0.01555	0.01093	0.02538	0.01252	0.72341	0.73249			0.02108	0.01561	0.51803	0.51985	0.71356	0.81135			0.00596	0.00474
392	1.01973	0.98132					0.11382	0.04606					0.01591	0.01126	0.02554	0.01271	0.75848	0.75186			0.02129	0.01561	0.52721	0.52906	0.7234	0.81766			0.00591	0.00474
393	1.01203	0.98311					0.11478	0.04741					0.01609	0.01159	0.02611	0.0129	0.79061	0.77044			0.02173	0.01561	0.5348	0.53824	0.73347	0.82381			0.00622	0.00474
394	0.99359	0.98482					0.11643	0.04885					0.01605	0.01193	0.02672	0.0131	0.81646	0.7882			0.02176	0.01561	0.5424	0.5474	0.74165	0.82979			0.00619	0.00474
395	0.98001	0.98646					0.11823	0.05037					0.01607	0.01228	0.02701	0.01331	0.84067	0.80511			0.02196	0.01561	0.55164	0.55652	0.75159	0.83562			0.00622	0.00474
396	0.9753	0.98802					0.11859	0.052					0.01605	0.01264	0.02733	0.01353	0.86271	0.82116			0.02216	0.01561	0.56032	0.56561	0.76025	0.84128			0.00631	0.00474
397	0.98026	0.98951					0.11952	0.05372					0.01594	0.01301	0.02778	0.01376	0.88436	0.83637			0.02235	0.01562	0.56986	0.57465	0.76988	0.84678			0.00635	0.00474
398	0.98565	0.99093					0.12013	0.05555					0.01608	0.01339	0.02849	0.014	0.90365	0.85072			0.0226	0.01562	0.57915	0.58365	0.7812	0.85213			0.0064	0.00474
399	0.99369	0.99229					0.12163	0.0575					0.01587	0.01378	0.02873	0.01425	0.92208	0.86423			0.02312	0.01562	0.58994	0.59258	0.78378	0.85732			0.00636	0.00474
400	1	0.99358					0.12256	0.05957					0.01594	0.01418	0.02908	0.01451	0.9388	0.87692			0.02332	0.01562	0.599	0.60146	0.78887	0.86236			0.0065	0.00474
401	0.99819	0.99482					0.12515	0.06177					0.01613	0.0146	0.02954	0.01479	0.95257	0.8888			0.02359	0.01562	0.60698	0.61027	0.79557	0.86725			0.00658	0.00474
402	0.98984	0.99599					0.12614	0.0641					0.01602	0.01503	0.03031	0.01507	0.96155	0.89992			0.0237	0.01562	0.61564	0.61901	0.80368	0.872			0.00666	0.00474
403	0.98094	0.99712					0.1278	0.06658					0.01615	0.01547	0.03071	0.01537	0.97049	0.91028			0.02407	0.01562	0.62415	0.62768	0.8126	0.87659			0.00681	0.00474
404							0.12936	0.06921					0.0161	0.01592	0.03113	0.01569	0.97886	0.91994			0.02424	0.01562	0.63305	0.63626	0.82242	0.88105			0.00679	0.00474
405							0.13067	0.072					0.0159	0.01638	0.03176	0.01601	0.98678	0.92891			0.0244	0.01562	0.64069	0.64475	0.83057	0.88537			0.00688	0.00474
406							0.13182	0.07495					0.01595	0.01686	0.03246	0.01636	0.99177	0.93723			0.02453	0.01562	0.64904	0.65316	0.83427	0.88955			0.0069	0.00474
407							0.13372	0.07808					0.01604	0.01736	0.03318	0.01671	0.99577	0.94495			0.02466	0.01562	0.65849	0.66147	0.84158	0.8936			0.00684	0.00474
408							0.13565	0.0814					0.01616	0.01786	0.03353	0.01709	0.99757	0.95208			0.0249	0.01562	0.66539	0.66968	0.85135	0.89752			0.00701	0.00474
409							0.13778	0.08492					0.01604	0.01838	0.03407	0.01748	0.9967	0.95867			0.02527	0.01562	0.67193	0.6778	0.81155	0.90131			0.00714	0.00474
410							0.13928	0.08864					0.01597	0.01892	0.0347	0.01789	0.99366	0.96475			0.02559	0.01563	0.67871	0.6858	0.79302	0.90497			0.00722	0.00474
411							0.14054	0.09257					0.01584	0.01947	0.03552	0.01831	0.98852	0.97036			0.0257	0.01563	0.68502	0.6937	0.79489	0.90852			0.00722	0.00474
412							0.14213	0.09673					0.0161	0.02004	0.03603	0.01876	0.9915	0.97552			0.02589	0.01563	0.69085	0.70148	0.80341	0.91195			0.00724	0.00474
413							0.14504	0.10113					0.01615	0.02062	0.03666	0.01923	1	0.98027			0.02616	0.01563	0.69955	0.70915	0.81333	0.91526			0.00728	0.00475
414							0.14786	0.10578					0.01632	0.02122	0.03712	0.01972	0.99969	0.98463			0.02633	0.01563	0.70869	0.7167	0.82231	0.91845			0.00735	0.00475
415							0.15006	0.11068					0.01618	0.02184	0.03814	0.02023	0.98591	0.98864			0.02671	0.01563	0.716	0.72413	0.82715	0.92154			0.00754	0.00475
416							0.15194	0.11585					0.01617	0.02247	0.03904	0.02076	0.97177	0.99232			0.0271	0.01563	0.72102	0.73144	0.83451	0.92453			0.00764	0.00475
417							0.15419	0.12131					0.01631	0.02312	0.03952	0.02131	0.96493	0.99569			0.02719	0.01564	0.72824	0.73863	0.84205	0.9274			0.00777	0.00475
418							0.15644	0.12705					0.01625	0.02379	0.04024	0.0219	0.98074	0.99878			0.02734	0.01564	0.73523	0.74569	0.85353	0.93018			0.00775	0.00475
419							0.15938	0.1331					0.01626	0.02448	0.04093	0.0225	0.98819	1.00161			0.02761	0.01564	0.7406	0.75263	0.86237	0.93286			0.0079	0.00475
420							0.16441	0.13946					0.01629	0.02519	0.04189	0.02314	0.99491	1.0042			0.02773	0.01564	0.7466	0.75943	0.87007	0.93545			0.0079	0.00475
421							0.16728	0.14614					0.0163	0.02592	0.04282	0.0238	0.98571	1.00657			0.02802	0.01565	0.75441	0.76611	0.87789	0.93794			0.00793	0.00476
422							0.16951	0.15316					0.01635	0.02667	0.04359	0.02449	0.98436	1.00873			0.02828	0.01565	0.76192	0.77265	0.88582	0.94035			0.0081	0.00476
423							0.17214	0.16053					0.01644	0.02744	0.04425	0.02522	0.97253	1.01071			0.02871	0.01565	0.76683	0.77907	0.83011	0.94266			0.00825	0.00476
424							0.17561	0.16825					0.01638	0.02824	0.0451	0.02597	0.98569	1.01252			0.02882	0.01565	0.76953	0.78536	0.83498	0.9449			0.00836	0.00476
425							0.17907	0.17633					0.0164	0.02905	0.04601	0.02676	0.98466	1.01418			0.02912	0.01566	0.77544	0.79151	0.84585	0.94705			0.00852	0.00477
426							0.18537	0.18478					0.0164	0.02989	0.0472	0.02759	0.98463	1.01569			0.02934	0.01566	0.78154	0.79754	0.8533	0.94912			0.00852	0.00477
427							0.19067	0.19361					0.01632	0.03075	0.04818	0.02845	0.99236	1.01707			0.02967	0.01566	0.78702	0.80343	0.85986	0.95112			0.00851	0.00477
428							0.19256	0.20282					0.01633	0.03163	0.04902	0.02935	0.97534	1.01832			0.02996	0.01567	0.79127	0.80919	0.86403	0.95305			0.00854	0.00478
429							0.19648	0.21242					0.01627	0.03254	0.05019	0.03029	0.98546	1.01947			0.03052	0.01567	0.79958	0.81482	0.86512	0.9549			0.00864	0.00478
430							0.20112	0.22242					0.01611	0.03348	0.05117	0.03127	0.99976	1.02052			0.03048	0.01568	0.80704	0.82033	0.88127	0.95669			0.00877	0.00478
431							0.20695	0.23281					0.01627	0.03444	0.05241	0.03229	0.99676	1.02148			0.03086	0.01568	0.81225	0.8257	0.88936	0.9584			0.00888	0.00479
432							0.21393	0.2436					0.01662	0.03543	0.05356	0.03336	0.99232	1.02235			0.03124	0.01569	0.81549	0.83095	0.90045	0.96006			0.009	0.00479
433							0.223	0.25478					0.01658	0.03644	0.05448	0.03447	0.99654	1.02314			0.03159	0.01569	0.82127	0.83607	0.90696	0.96165			0.00911	0.0048
434							0.22914	0.26636					0.01657	0.03748	0.05574	0.03564	0.99325	1.02387			0.0319	0.0157	0.82742	0.84106	0.91287	0.96318			0.00923	0.0048
435							0.23396	0.27833					0.01656	0.03855	0.05677	0.03685	0.98836	1.02453			0.03196	0.0157	0.83018	0.84594	0.91848	0.96465			0.00927	0.00481
436							0.24181	0.29068					0.01668	0.03965	0.05822	0.03812	0.99875	1.02513			0.03261	0.01571	0.83422	0.85068	0.92306	0.96607			0.00941	0.00482
437							0.25112	0.30341					0.01657	0.04078	0.05973	0.03944					0.03286	0.01572	0.8381	0.85531	0.91974	0.96743			0.00952	0.00482
438							0.26283	0.3165					0.01657	0.04194	0.06115	0.04082					0.03307	0.01572	0.8477	0.85982	0.9198	0.96875			0.00967	0.00483
439							0.27472	0.32994					0.01643	0.04314	0.06272	0.04226					0.03315	0.01573	0.85304	0.86421	0.92044	0.97001			0.00976	0.00484
440							0.29021	0.34372					0.01647	0.04436	0.06432	0.04376					0.03362	0.01574	0.8559	0.86848	0.92076	0.97122			0.00998	0.00485
441							0.30185	0.35782					0.01681	0.04562	0.06541	0.04532					0.03393	0.01575	0.85905	0.87264	0.92164	0.97239			0.01003	0.00486
442							0.31398	0.37222					0.01689	0.04691	0.06733	0.04695					0.03411	0.01576	0.86088	0.87668	0.92314	0.97351			0.01012	0.00487
443							0.33116	0.3869					0.01681	0.04824	0.06908	0.04865					0.03488	0.01577	0.86488	0.88062	0.92569	0.97459			0.0102	0.00488
444							0.35008	0.40183					0.01687	0.0496	0.07068	0.05042					0.03501	0.01578	0.86673	0.88444	0.93396	0.97562			0.01038	0.0049
445							0.37067	0.417					0.01687	0.051	0.07258	0.05227					0.03526	0.01579	0.86769	0.88816	0.93994	0.97662			0.01038	0.00491
446							0.3894	0.43237					0.01685	0.05244	0.07398	0.05419					0.0355	0.01581	0.87293	0.89177	0.94394	0.97758			0.01058	0.00493
447							0.41034	0.44792					0.01673	0.05391	0.07609	0.0562					0.03586	0.01582	0.87955	0.89528	0.94465	0.9785			0.01073	0.00495
448							0.42847	0.46361					0.01663	0.05542	0.07843	0.05829					0.03602	0.01584	0.88276	0.89869	0.94632	0.97938			0.01086	0.00496
449							0.44309	0.47941					0.01651	0.05698	0.08035	0.06046					0.03618	0.01585	0.88465	0.902	0.94895	0.98023			0.01103	0.00498
450							0.46469	0.4953					0.01704	0.05857	0.08258	0.06273					0.03634	0.01587	0.88562	0.90522	0.95311	0.98105			0.01119	0.00501
451							0.48775	0.51124					0.01719	0.06021	0.08494	0.06508					0.037	0.01589	0.88588	0.90834	0.95593	0.98183			0.01129	0.00503
452							0.51285	0.52719					0.01713	0.06188	0.08639	0.06754					0.03689	0.01591	0.88754	0.91136	0.95996	0.98259			0.01141	0.00506
453							0.53681	0.54313					0.0172	0.06361	0.08919	0.07009					0.03742	0.01593	0.88954	0.9143	0.96545	0.98331			0.01156	0.00509
454							0.55359	0.55902					0.01729	0.06537	0.09207	0.07275					0.03769	0.01595	0.89264	0.91715	0.96996	0.984			0.01175	0.00512
455							0.57217	0.57482					0.01721	0.06718	0.09401	0.07551					0.03807	0.01597	0.898	0.91991	0.99642	0.98467			0.01192	0.00515
456							0.58739	0.59051					0.0172	0.06904	0.09699	0.07838					0.03851	0.016	0.90591	0.92258	0.92621	0.98531			0.01207	0.00519
457							0.60002	0.60606					0.01717	0.07095	0.1021	0.08137					0.03873	0.01602	0.91411	0.92518	0.9315	0.98593			0.01226	0.00523
458							0.62223	0.62142					0.01703	0.0729	0.10386	0.08447					0.03936	0.01605	0.9229	0.92769	0.93934	0.98652			0.01245	0.00527
459							0.64543	0.63659					0.01754	0.07491	0.10739	0.0877					0.03965	0.01608	0.92703	0.93013	0.94531	0.98709			0.01259	0.00532
460							0.66776	0.65152					0.01767	0.07696	0.1109	0.09105					0.03976	0.01612	0.92986	0.93249	0.94923	0.98763			0.01277	0.00537
461							0.68701	0.66619					0.0177	0.07907	0.11329	0.09453					0.04016	0.01615	0.93579	0.93478	0.9513	0.98816			0.01301	0.00543
462							0.69766	0.68059					0.01784	0.08123	0.11696	0.09814					0.04046	0.01619	0.93991	0.93699	0.95461	0.98866			0.01329	0.00549
463							0.70859	0.69468					0.01806	0.08344	0.12054	0.10189					0.04086	0.01623	0.9424	0.93913	0.95787	0.98914			0.01358	0.00556
464							0.72259	0.70846					0.01817	0.08571	0.12334	0.10577					0.04123	0.01627	0.93965	0.94121	0.96088	0.98961			0.0138	0.00563
465							0.73244	0.7219					0.018	0.08803	0.12764	0.1098					0.04148	0.01632	0.93832	0.94322	0.97996	0.99005			0.01396	0.00571
466							0.74877	0.73498					0.01784	0.09041	0.13195	0.11398					0.04223	0.01637	0.93895	0.94516	0.98878	0.99048			0.01427	0.0058
467							0.76801	0.7477					0.01831	0.09285	0.13484	0.11831					0.0426	0.01642	0.94281	0.94704	0.99209	0.99089			0.01465	0.00589
468							0.78485	0.76005					0.01876	0.09534	0.13872	0.1228					0.04249	0.01648	0.94771	0.94886	0.99459	0.99129			0.01494	0.00599
469							0.80113	0.77201					0.01896	0.0979	0.14309	0.12745					0.04289	0.01654	0.95121	0.95063	1.00063	0.99166			0.01521	0.0061
470							0.81193	0.78358					0.01909	0.10051	0.14736	0.13226					0.04326	0.0166	0.95132	0.95233	0.90484	0.99203			0.01553	0.00622
471							0.8159	0.79476					0.01957	0.10319	0.15215	0.13723					0.04366	0.01667	0.94999	0.95398	0.90761	0.99237			0.01582	0.00636
472							0.82526	0.80555					0.01982	0.10593	0.15772	0.14238					0.04405	0.01675	0.95179	0.95557	0.90788	0.99271			0.0163	0.0065
473							0.83515	0.81593					0.01985	0.10874	0.1615	0.14769					0.04444	0.01683	0.95456	0.95711	0.9096	0.99303			0.01675	0.00666
474							0.84472	0.82592					0.01985	0.11161	0.16537	0.15319					0.04459	0.01691	0.95531	0.9586	0.91407	0.99334			0.01709	0.00683
475							0.85609	0.83552					0.01995	0.11455	0.17	0.15886					0.04588	0.017	0.95373	0.96004	0.91817	0.99363			0.01734	0.00701
476							0.87137	0.84473					0.02053	0.11755	0.17596	0.16472					0.04576	0.0171	0.94986	0.96143	0.91908	0.99392			0.01755	0.00721
477							0.88422	0.85355					0.02103	0.12062	0.18129	0.17076					0.04599	0.0172	0.94819	0.96278	0.9216	0.99419			0.01791	0.00743
478							0.89504	0.862					0.0217	0.12376	0.18826	0.17699					0.04652	0.01731	0.94785	0.96408	0.92345	0.99445			0.01835	0.00767
479							0.90339	0.87007					0.02226	0.12697	0.19389	0.18341					0.04705	0.01743	0.94865	0.96533	0.92484	0.9947			0.01883	0.00793
480							0.91144	0.87778					0.02266	0.13026	0.19779	0.19002					0.04727	0.01756	0.95148	0.96655	0.92604	0.99494			0.01948	0.00821
481							0.91427	0.88514					0.02303	0.13361	0.20239	0.19683					0.04791	0.01769	0.95493	0.96772					0.01996	0.00852
482							0.91645	0.89216					0.02292	0.13704	0.20852	0.20382					0.04816	0.01783	0.95795	0.96885					0.0201	0.00885
483							0.92462	0.89884					0.02431	0.14054	0.21663	0.21102					0.04851	0.01799	0.9617	0.96995					0.02056	0.00922
484							0.9312	0.90519					0.02518	0.14411	0.22386	0.21841					0.05009	0.01815	0.9652	0.971					0.02105	0.00961
485							0.93822	0.91123					0.02585	0.14776	0.23126	0.226					0.05019	0.01833	0.96927	0.97203					0.0217	0.01004
486							0.94564	0.91698					0.02642	0.15149	0.23641	0.23379					0.05022	0.01852	0.9756	0.97301					0.02251	0.01051
487							0.95659	0.92242					0.02764	0.15529	0.2407	0.24178					0.05051	0.01872	0.98126	0.97396					0.0233	0.01102
488							0.96436	0.92759					0.02884	0.15917	0.2468	0.24996					0.05144	0.01893	0.9863	0.97488					0.02402	0.01157
489							0.9675	0.93249					0.03012	0.16313	0.2553	0.25833					0.05176	0.01916	0.98898	0.97577					0.0247	0.01217
490							0.96923	0.93713					0.03126	0.16716	0.26606	0.2669					0.05167	0.01941	0.98781	0.97663					0.02544	0.01283
491							0.97282	0.94153					0.03166	0.17128	0.27388	0.27566					0.05219	0.01967	0.98685	0.97746					0.02618	0.01354
492							0.97683	0.94569					0.03254	0.17548	0.28249	0.28461					0.05373	0.01995	0.98476	0.97826					0.02727	0.01431
493							0.97675	0.94962					0.03376	0.17975	0.28749	0.29374					0.05407	0.02025	0.98376	0.97903					0.02814	0.01515
494							0.97697	0.95334					0.03552	0.18411	0.2926	0.30306					0.05577	0.02057	0.98022	0.97977					0.02898	0.01606
495							0.97883	0.95685					0.03746	0.18855	0.30093	0.31255					0.05626	0.02092	0.97757	0.98049					0.02934	0.01705
496							0.97835	0.96016					0.04111	0.19307	0.3114	0.32221					0.05649	0.02128	0.97532	0.98118					0.03039	0.01813
497							0.97906	0.96329					0.04247	0.19767	0.32308	0.33204					0.05694	0.02167	0.97362	0.98185					0.03228	0.0193
498							0.982	0.96625					0.04301	0.20236	0.33319	0.34203					0.05787	0.02209	0.97108	0.9825					0.034	0.02057
499							0.9853	0.96903					0.04419	0.20713	0.34137	0.35217					0.05887	0.02254	0.96923	0.98312					0.03594	0.02195
500							0.99003	0.97166					0.04644	0.21198	0.34947	0.36247					0.05949	0.02302	0.97173	0.98372					0.03774	0.02345
501							0.99426	0.97413					0.04915	0.21691	0.35429	0.3729					0.06009	0.02353	0.97548	0.9843					0.03931	0.02507
502							0.99915	0.97646					0.05187	0.22193	0.36325	0.38346					0.06094	0.02407	0.98301	0.98486					0.04109	0.02684
503							0.99996	0.97866					0.05709	0.22702	0.37438	0.39415					0.06176	0.02465	0.98878	0.9854					0.04347	0.02875
504							0.99912	0.98073					0.06016	0.2322	0.38782	0.40495					0.06273	0.02528	0.99518	0.98593					0.04613	0.03082
505							1	0.98267					0.06208	0.23746	0.4009	0.41586					0.06409	0.02594	0.9989	0.98643					0.04879	0.03307
506							0.99946	0.98451					0.06471	0.24281	0.40971	0.42686					0.06521	0.02665	1	0.98691					0.05116	0.03551
507							0.99799	0.98623					0.06852	0.24823	0.41899	0.43796					0.06611	0.02741	0.99844	0.98738					0.05379	0.03814
508							0.99509	0.98785					0.07328	0.25374	0.42705	0.44912					0.06696	0.02822	0.9931	0.98783					0.0576	0.041
509							0.98976	0.98938					0.08024	0.25932	0.43369	0.46035					0.06817	0.02908	0.98654	0.98827					0.06183	0.04409
510							0.98581	0.99081					0.08887	0.26499	0.44508	0.47164					0.06969	0.03	0.97723	0.98869					0.06655	0.04743
511							0.97933	0.99216					0.09619	0.27073	0.45819	0.48297					0.0712	0.03098	0.97079	0.98909					0.07188	0.05104
512							0.97616	0.99342					0.1029	0.27655	0.47455	0.49432					0.07245	0.03203	0.9648	0.98949					0.07602	0.05494
513							0.97288	0.99461					0.11149	0.28244	0.48983	0.5057					0.07363	0.03315	0.96106	0.98986					0.07967	0.05915
514							0.97612	0.99573					0.12078	0.28842	0.49754	0.51709					0.07553	0.03435	0.98954	0.99023					0.08432	0.06369
515							0.97721	0.99678					0.1307	0.29446	0.50511	0.52848					0.07716	0.03562	0.98985	0.99058					0.08984	0.06859
516							0.97707	0.99777					0.14243	0.30058	0.51464	0.53985					0.07937	0.03698	0.99953	0.99091					0.09595	0.07386
517							0.97939	0.9987					0.15668	0.30678	0.52149	0.5512					0.08134	0.03843	0.96007	0.99124					0.09982	0.07954
518							0.98035	0.99957					0.17194	0.31304	0.53299	0.5625					0.08345	0.03998	0.97894	0.99156					0.1024	0.08564
519							0.97907	1.00039					0.18505	0.31937	0.54998	0.57376					0.08537	0.04163	0.97855	0.99186					0.10533	0.09219
520							0.97695	1.00116					0.19793	0.32577	0.56627	0.58496					0.08681	0.04338	0.96835	0.99215					0.11043	0.09922
521							0.97304	1.00188					0.21071	0.33223	0.58277	0.59609					0.08884	0.04525	0.96215	0.99243					0.11605	0.10675
522							0.96865	1.00255					0.22304	0.33876	0.59356	0.60714					0.09108	0.04725	0.98327	0.99271					0.12329	0.11481
523							0.96584	1.00319					0.23568	0.34535	0.5982	0.6181					0.0939	0.04937	0.98679	0.99297					0.13266	0.12343
524							0.96421	1.00379					0.24972	0.352	0.60831	0.62896					0.09692	0.05163	0.99572	0.99322					0.14023	0.13262
525							0.97368	1.00487					0.26762	0.35871	0.6176	0.6397					0.10011	0.05403	0.96947	0.99347					0.14722	0.14242
526							0.97574	1.00536					0.28416	0.36547	0.6256	0.65033					0.10282	0.05659	0.97214	0.9937					0.15709	0.15284
527							0.97955	1.00583					0.29682	0.37229	0.64287	0.66083					0.10546	0.05931	0.97768	0.99393					0.16851	0.16391
528							0.97546	1.00626					0.30858	0.37916	0.66287	0.6712					0.1083	0.0622	0.96369	0.99415					0.18091	0.17564
529							0.98325	1.00667					0.32031	0.38607	0.67729	0.68142					0.11156	0.06528	0.96954	0.99436					0.1933	0.18805
530							0.97785	1.00705					0.33125	0.39304	0.69022	0.69148					0.11405	0.06855	0.98721	0.99456					0.20684	0.20115
531							0.97324	1.00741					0.34214	0.40004	0.70104	0.7014					0.11711	0.07201	0.98548	0.99476					0.22142	0.21496
532							0.97945	1.00774					0.35377	0.40709	0.7031	0.71114					0.12012	0.0757	0.99291	0.99495					0.23774	0.22946
533							0.96456	1.00806					0.36768	0.41418	0.70854	0.72072					0.12303	0.0796	0.96086	0.99513					0.25363	0.24467
534							0.98579	1.00836					0.38264	0.4213	0.71688	0.73012					0.1259	0.08374	0.97793	0.9953					0.26841	0.26058
535							0.96868	1.00863					0.395	0.42846	0.72747	0.73935					0.12889	0.08813	0.97325	0.99547					0.28342	0.27717
536							0.99	1.00889					0.40567	0.43564	0.74158	0.74839					0.13194	0.09278	0.98316	0.99564					0.29852	0.29442
537							0.99	1.00914					0.41629	0.44285	0.76305	0.75724					0.13686	0.0977	0.96981	0.99579					0.31378	0.31232
538							0.99	1.00937					0.42547	0.45009	0.77642	0.76591					0.14251	0.10291	0.98236	0.99595					0.33028	0.33082
539							1	1.00958					0.43382	0.45735	0.78547	0.77438					0.14823	0.10841	0.98975	0.99609					0.34867	0.34989
540													0.44333	0.46462	0.79526	0.78266					0.1534	0.11423	0.99867	0.99623					0.36893	0.36949
541													0.45505	0.47192	0.80062	0.79075					0.15763	0.12036	0.99542	0.99637					0.39001	0.38957
542													0.46969	0.47922	0.80032	0.79863					0.16267	0.12683	0.97437	0.9965					0.41131	0.41006
543													0.48279	0.48653	0.80594	0.80632					0.16766	0.13365							0.43414	0.4309
544													0.49281	0.49385	0.81449	0.81382					0.17256	0.14083							0.45734	0.45203
545													0.50137	0.50117	0.82539	0.82111					0.17746	0.14838							0.48126	0.47337
546													0.5106	0.50849	0.83815	0.82821					0.18225	0.15631							0.50445	0.49486
547													0.51899	0.5158	0.8593	0.83511					0.18697	0.16464							0.52516	0.5164
548													0.52592	0.52311	0.87629	0.84182					0.19055	0.17337							0.54411	0.53793
549													0.53429	0.53041	0.8809	0.84834					0.19467	0.18251							0.5605	0.55937
550													0.54437	0.5377	0.88599	0.85466					0.19845	0.19208							0.57557	0.58065
551													0.55622	0.54497	0.89183	0.8608					0.20413	0.20207							0.59239	0.60168
552													0.56804	0.55222	0.89446	0.86675					0.21135	0.21249							0.60996	0.6224
553													0.57752	0.55945	0.89179	0.87251					0.22134	0.22335							0.6293	0.64274
554													0.58644	0.56665	0.8965	0.8781					0.23145	0.23465							0.64901	0.66264
555													0.59455	0.57383	0.90323	0.88351					0.24382	0.24638							0.6698	0.68206
556													0.60234	0.58098	0.91178	0.88874					0.25565	0.25855							0.69	0.70092
557													0.60873	0.58809	0.92326	0.8938					0.26586	0.27116							0.71152	0.71921
558													0.61495	0.59516	0.93781	0.89869					0.27449	0.28419							0.72978	0.73687
559													0.62325	0.6022	0.95453	0.90342					0.28325	0.29764							0.74951	0.75388
560													0.63338	0.60919	0.95898	0.90798					0.29321	0.31149							0.76819	0.77022
561													0.64495	0.61614	0.95787	0.91239					0.30339	0.32573							0.78656	0.78586
562													0.65505	0.62304	0.96051	0.91665					0.31336	0.34035							0.80548	0.80081
563													0.66385	0.62989	0.96326	0.92075					0.32376	0.35533							0.82351	0.81506
564													0.66997	0.63669	0.95895	0.92471					0.33262	0.37064							0.83997	0.8286
565													0.67734	0.64344	0.95378	0.92853					0.33993	0.38626							0.85612	0.84145
566													0.68254	0.65013	0.95659	0.93221					0.34723	0.40216							0.87177	0.85361
567													0.68823	0.65676	0.95907	0.93576					0.35501	0.41832							0.88533	0.86509
568													0.69278	0.66333	0.96573	0.93917					0.36483	0.4347							0.89798	0.87592
569													0.69992	0.66984	0.97492	0.94246					0.37701	0.45127							0.90918	0.8861
570													0.70916	0.67628	0.98596	0.94562					0.3931	0.468							0.91913	0.89568
571													0.71858	0.68266	0.99543	0.94867					0.41408	0.48484							0.9289	0.90465
572													0.72726	0.68897	0.9993	0.9516					0.43761	0.50177							0.93699	0.91306
573													0.73426	0.69521	1	0.95442					0.46334	0.51875							0.9443	0.92092
574													0.7401	0.70138	0.99825	0.95713					0.48928	0.53573							0.95053	0.92826
575													0.7466	0.70747	0.99652	0.95973					0.51466	0.55268							0.95682	0.93511
576													0.75199	0.7135	0.9945	0.96223					0.54209	0.56957							0.96207	0.9415
577													0.75794	0.71945	0.98819	0.96464					0.56875	0.58634							0.96754	0.94744
578													0.76114	0.72532	0.98268	0.96695					0.59302	0.60298							0.97084	0.95296
579													0.76545	0.73111	0.98132	0.96917					0.61468	0.61944							0.9744	0.95809
580													0.77214	0.73683	0.98007	0.9713					0.63507	0.63568							0.97634	0.96285
581													0.78154	0.74247	0.98201	0.97335					0.65482	0.65169							0.97987	0.96727
582													0.78958	0.74803	0.98537	0.97531					0.67374	0.66742							0.98189	0.97137
583													0.7965	0.75351	0.98768	0.9772					0.69357	0.68285							0.98305	0.97516
584													0.80143	0.75891	0.99333	0.97901					0.71323	0.69795							0.98663	0.97867
585													0.80726	0.76422	0.99277	0.98074					0.73459	0.71271							0.98759	0.98191
586													0.81184	0.76946	0.98946	0.98241					0.7537	0.7271							0.98778	0.98491
587													0.8173	0.77461	0.98649	0.98401					0.76779	0.7411							0.98846	0.98768
588													0.8218	0.77968	0.98618	0.98554					0.77554	0.75471							0.99001	0.99025
589													0.82662	0.78467	0.98523	0.98701					0.78295	0.7679							0.99019	0.99261
590													0.82889	0.78958	0.98229	0.98842					0.78987	0.78066							0.99117	0.99479
591													0.83295	0.7944	0.97605	0.98977					0.79899	0.793							0.99152	0.9968
592													0.83839	0.79914	0.96917	0.99106					0.81123	0.8049							0.99268	0.99866
593													0.84576	0.8038	0.98546	0.9923					0.82707	0.81637							0.9942	1.00037
594													0.85334	0.80838	0.94377	0.99349					0.84478	0.82739							0.99533	1.00195
595													0.85869	0.81288	0.95742	0.99463					0.8647	0.83798							0.99659	1.0034
596													0.86233	0.81729	0.97824	0.99572					0.88222	0.84814							0.99798	1.00474
597													0.8666	0.82162	0.98477	0.99677					0.89808	0.85786							0.99883	1.00597
598													0.87021	0.82587	0.99527	0.99777					0.91142	0.86717							1.0002	1.00711
599													0.87493	0.83004	0.98636	0.99873					0.92269	0.87605							1.00022	1.00815
600													0.87873	0.83413	0.99552	0.99965					0.93245	0.88453							1.00035	1.00911
601													0.88324	0.83815	0.97545	1.00053					0.94194	0.89261							1.00017	1.01
602													0.88723	0.84208	0.97645	1.00137					0.95015	0.90031							0.99978	1.01081
603													0.88933	0.84593	0.97433	1.00218					0.95895	0.90763							0.99882	1.01156
604													0.8912	0.84971	0.97236	1.00295					0.96647	0.91458							0.99787	1.01225
605													0.89457	0.85341	0.98436	1.00369					0.97484	0.92118							0.9968	1.01288
606													0.90133	0.85704	0.97461	1.0044					0.98162	0.92745							0.9961	1.01347
607													0.90722	0.86059	0.95683	1.00507					0.98801	0.93338							0.99456	1.014
608													0.91228	0.86407	0.98745	1.00572					0.99331	0.939							0.99277	1.0145
609													0.91636	0.86747	0.99124	1.00634					0.9964	0.94432							0.99181	1.01495
610													0.9189	0.8708	0.99878	1.00694					0.99872	0.94934							0.99142	1.01537
611													0.92113	0.87406	0.99433	1.00751					1	0.9541							0.989	1.01575
612													0.92456	0.87725	0.99547	1.00805					0.99859	0.95858
613													0.92942	0.88036	0.98733	1.00857					0.99884	0.96282
614													0.9332	0.88341	0.98214	1.00907					0.99812	0.96681
615													0.93748	0.8864	0.98874	1.00955					0.99719	0.97058
616													0.93967	0.88931	0.98173	1.01001					0.99594	0.97413
617													0.94137	0.89216	0.98438	1.01044					0.99349	0.97747
618													0.94258	0.89495	0.99976	1.01086					0.99001	0.98062
619													0.94251	0.89767	0.99743	1.01126					0.98714	0.98358
620													0.94506	0.90033	0.98148	1.01164					0.98408	0.98636
621													0.95008	0.90292	0.98231	1.01201					0.99989	0.98898
622													0.95435	0.90546	0.98385	1.01236					0.99681	0.99144
623													0.95676	0.90794	0.9833	1.01269					0.98297	0.99376
624													0.95834	0.91036	0.98834	1.01301					0.98838	0.99593
625													0.96039	0.91272	0.97923	1.01332					0.99397	0.99797
626													0.96215	0.91502	0.98341	1.01361					0.98028	0.99989
627													0.96456	0.91727							0.976	1.00169
628													0.96671	0.91947							1	1.00338
629													0.96996	0.92161							0.98449	1.00496
630													0.97341	0.9237							0.98765	1.00645
631													0.97624	0.92574							0.97071	1.00784
632													0.97839	0.92773							0.98403	1.00915
633													0.978	0.92966							0.98722	1.01037
633													0.97743	0.92966							0.98835	1.01037
634													0.97544	0.93155							0.97987	1.01152
635													0.97596	0.9334							0.99326	1.01259
636													0.97707	0.9352							0.98983	1.0136
637													0.97987	0.93695							0.98236	1.01455
638													0.98434	0.93866							0.99653	1.01543
639													0.98535	0.94032							0.98808	1.01626
640													0.98642	0.94194							0.98244	1.01704
641													0.9875	0.94352							0.98675	1.01776
642													0.98801	0.94506							0.99356	1.01845
643													0.98894	0.94656							0.98346	1.01908
644													0.98908	0.94803							0.98322	1.01968
645													0.99025	0.94945							0.98341	1.02024
646													0.99275	0.95084							0.99787	1.02076
647													0.99517	0.95219							0.98315	1.02125
648													0.99707	0.9535							0.98943	1.02171
649													0.99852	0.95479							0.99985	1.02214
650													0.99988	0.95603							0.98235	1.02254
651													0.99787	0.95725							0.98457	1.02292
652													0.99676	0.95843
653													0.99393	0.95958
654													0.99339	0.9607
655													0.99266	0.96179
656													0.99282	0.96285
657													0.99362	0.96389
658													0.99529	0.96489
659													0.9979	0.96587
660													0.99896	0.96682
661													0.99894	0.96775
662													0.99727	0.96865
663													0.99642	0.96953
664													0.99568	0.97038
665													0.99639	0.97121
666													0.99691	0.97202
667													0.99746	0.9728
668													0.99954	0.97357
669													1	0.97431
670													0.9994	0.97503
671													0.99972	0.97574
672													0.99813	0.97642
673													0.99734	0.97709
674													0.99496	0.97773
675													0.99401	0.97836
676													0.99169	0.97897
677													0.98997	0.97957
678													0.9885	0.98015
679													0.98862	0.98071
680													0.98842	0.98125
681													0.98682	0.98178
682													0.98433	0.9823
683													0.98271	0.9828

## Sheet: Fig. 1e
			Fig. 1e. (top panel) t1/2 (in min) values from static light scattering				Fig. 1e (Bottom panel) Csat values determined from microscopy observations
			t1/2 (min)
		Protein	Set 1	Set 2	Mean		Protein	Csat (μM)
		GG	5.79404	6.5712	6.18262		GG	1
		LT	19.4211	15.1651	17.2931		LT	1
		Tau	5.11878	11.48	8.29939		CATA	1
		Chymo	28.1487	20.71	24.4294		Tau	10
		β-lac	119.493	82.9189	101.206		Chymo	10
		BSA	326.702	242.57	284.636		β-lac	10
		β-cas	125.093	161.683	143.388		BSA	20
		α-lac	451.269	444.713	447.991		β-cas	20
		α-amy	388.847	344.846	366.846		α-lac	20
		Alb	571.892	552.76	562.326		α-amy	35
		LYS	548.446	497.88	523.163		Hb	100
		CA	546.236	485.69	515.963		Alb	100
		RNase A	511.213	434.932	473.073		LYS	100
		α-Syn	355.88	264.728	310.304		Cyt c	100
		Ub	380.641	413.06	396.851		CA	200
							Mb	200
							RNase A	500
							α-Syn	600
							Ub	1000

## Sheet: Fig 3b
Fig. 3b	FRAP of all protein condensates at 0 h
Time (s)	BSA	Fit curve BSA	b-lac	Fit curve b-lac	b-cas	Fit curve b-cas	a-lac	Fit curve a-lac	LT	Fit curve LT	GG	Fit curve GG	LYS	Fit curve LYS	CA	Fit curve CA	CATA	Fit curve CATA	RNase A	Fit curve Rnase A	Cyt c	Fit curve Cyt c	Ub	Fit curve Ub	Chymo	Fit curve Chymo	a-amy	Fit curve a-amy	Alb	Fit curve Alb	Hb	Fit curve Hb	Mb	Fit curve Mb	a-Syn	Fit curve a-Syn	Tau	Fit curve Tau
0	0	0	0	0	0	0	0	0	0	0	0	0	0	0	0	0	0	0	0	0	0	0	0	0	0	0	0	0.15247	0	0	0	0	0	0	0	0	0	0
1.001	0.24935	0.27095	0.11823	0.10908	0.12785	0.15944	0.1868	0.0569	0.10625	0.08039	0.07489	0.10996	0.25302	0.07605	0.45878	0.48389	0.19805	0.1472	0.11806	0.07689	0.1017	0.0664	0.31064	0.29005	0.17469	0.18909	0.21296	0.24463	0.28671	0.05316	0.2872	0.21513	0.09794	0.033	0.47998	0.46178	0.1845	0.09563
2.2739	0.33188	0.39754	0.21999	0.20887	0.31226	0.30373	0.30345	0.23754	0.17897	0.1552	0.0785	0.15347	0.22513	0.17503	0.61842	0.54826	0.65067	0.63991	0.22792	0.22464	0.20449	0.19222	0.58254	0.60225	0.32566	0.37107	0.28744	0.316	0.34944	0.11273	0.52698	0.55585	0.1823	0.13052	0.75396	0.8203	0.24566	0.19073
3.275	0.42046	0.45659	0.2878	0.27061	0.38629	0.38818	0.38213	0.39161	0.18555	0.20137	0.07957	0.17663	0.32744	0.24402	0.64095	0.57943	0.98654	0.82776	0.34988	0.33671	0.29664	0.28937	0.70491	0.72973	0.44458	0.47233	0.36799	0.35996	0.37526	0.15431	0.66564	0.71111	0.25874	0.22407	0.92207	0.90695	0.30781	0.25065
4.2751	0.51785	0.49889	0.33679	0.32217	0.46172	0.45548	0.45664	0.52138	0.2632	0.23973	0.08974	0.19505	0.3423	0.30467	0.6424	0.60325	0.99249	0.90438	0.4826	0.43461	0.37914	0.37615	0.80168	0.80416	0.54668	0.54895	0.35885	0.39731	0.40744	0.19191	0.75104	0.80155	0.31727	0.31693	0.9876	0.94495	0.34279	0.30086
5.2752	0.55496	0.53112	0.39133	0.36609	0.51184	0.51041	0.52985	0.62166	0.29045	0.27224	0.08862	0.21046	0.29618	0.35784	0.51182	0.6227	0.99602	0.9386	0.56971	0.51724	0.44932	0.45111	0.8752	0.85072	0.61457	0.60849	0.46721	0.42988	0.39881	0.22612	0.84288	0.85664	0.39588	0.40191	0.99314	0.9645	0.48192	0.3436
6.2752	0.59525	0.5567	0.42816	0.40402	0.55599	0.5561	0.60199	0.69678	0.32371	0.30017	0.15607	0.22376	0.32646	0.40447	0.66588	0.63919	0.98658	0.96514	0.58607	0.58608	0.50877	0.51492	0.89303	0.88166	0.67647	0.65585	0.46393	0.45876	0.41286	0.25738	0.91823	0.89208	0.46198	0.47625	0.99947	0.97576	0.49736	0.38041
7.2753	0.62414	0.57761	0.43375	0.43718	0.57853	0.5947	0.83906	0.75283	0.28948	0.32446	0.18418	0.23548	0.38926	0.44551	0.75349	0.65357	0.98119	0.97073	0.52125	0.64329	0.55577	0.569	0.91612	0.90326	0.71613	0.6943	0.47309	0.48467	0.39493	0.28605	0.94293	0.91604	0.53064	0.53974	0.99933	0.98279	0.40925	0.41246
8.2754	0.62668	0.5951	0.45147	0.46645	0.63924	0.62774	0.82838	0.795	0.33028	0.3458	0.18543	0.24596	0.39394	0.48178	0.76014	0.66635	0.98892	0.97424	0.73221	0.69097	0.59895	0.61487	0.92238	0.91896	0.75168	0.72604	0.45128	0.50815	0.38565	0.31245	0.95731	0.93293	0.59364	0.59331	0.99896	0.98747	0.39201	0.4406
9.2754	0.63667	0.60998	0.46159	0.49248	0.63601	0.65634	0.89512	0.82714	0.35418	0.36469	0.20303	0.25546	0.54947	0.51397	0.69973	0.67785	0.98699	0.97657	0.69187	0.73092	0.64415	0.6539	0.92	0.93075	0.78313	0.75263	0.50999	0.52958	0.42488	0.33682	0.99511	0.94525	0.62575	0.63831	0.9998	0.99072	0.47324	0.46551
10.2747	0.68613	0.62282	0.4634	0.5158	0.66866	0.68132	0.89344	0.85199	0.36607	0.38154	0.18233	0.26414	0.48408	0.54265	0.69518	0.68833	0.98907	0.97817	0.6566	0.76459	0.67518	0.68726	0.94116	0.93984	0.8118	0.77519	0.52569	0.54926	0.40318	0.35939	0.98318	0.9545	0.6406	0.6761	0.99989	0.99308	0.55275	0.4877
11.2747	0.65827	0.63405	0.52619	0.53685	0.6797	0.70336	0.87521	0.87153	0.3179	0.39669	0.20952	0.27214	0.4781	0.56837	0.70509	0.69798	0.99097	0.9793	0.73524	0.79323	0.70584	0.71598	0.97319	0.94701	0.82435	0.79458	0.56318	0.56744	0.45048	0.38037	0.96128	0.96163	0.67512	0.70797	0.99968	0.99484	0.5447	0.50763
12.2748	0.68917	0.64397	0.5127	0.55594	0.70039	0.72294	0.90339	0.8871	0.38764	0.41038	0.21489	0.27956	0.62835	0.59151	0.66115	0.70691	1.00089	0.98013	0.83731	0.81774	0.73684	0.74083	0.96664	0.95278	0.82753	0.81138	0.53143	0.58432	0.44291	0.39991	0.969	0.96724	0.71349	0.73495	1.00062	0.99619	0.54653	0.5256
13.2749	0.69355	0.6528	0.55834	0.57334	0.7542	0.74045	0.91167	0.89967	0.41308	0.4228	0.26332	0.28648	0.54482	0.61241	0.67128	0.71524	0.99628	0.98159	0.87661	0.83886	0.76063	0.76245	0.96483	0.9575	0.84912	0.82608	0.56049	0.60003	0.45314	0.41816	0.99627	0.97173	0.72411	0.75791	1.00041	0.99724	0.60005	0.5419
14.2749	0.63582	0.66072	0.57885	0.58926	0.72016	0.75619	0.92409	0.90994	0.39551	0.43414	0.25441	0.29296	0.61403	0.63136	0.71592	0.72305	1.00108	0.98188	0.77535	0.85718	0.78686	0.78137	0.94939	0.96141	0.85103	0.83902	0.57413	0.61472	0.47184	0.43523	0.99108	0.97539	0.75292	0.77754	0.99908	0.99808	0.57567	0.55674
15.275	0.62833	0.66788	0.5752	0.6039	0.74638	0.77043	0.92752	0.91843	0.44574	0.44453	0.25487	0.29905	0.63495	0.64862	0.61968	0.7304	1.00312	0.9823	0.8799	0.87318	0.80023	0.79802	0.95885	0.96469	0.86193	0.85052	0.65071	0.6285	0.47221	0.45124	0.98968	0.9784	0.77352	0.79444	0.99903	0.99876	0.48651	0.57032
16.2751	0.64238	0.67438	0.59598	0.6174	0.75972	0.78337	0.93913	0.92553	0.42137	0.45409	0.24634	0.3048	0.7289	0.66439	0.65546	0.73734	0.99903	0.98258	0.91977	0.88723	0.81804	0.81275	0.94526	0.96747	0.8663	0.86077	0.62062	0.64146	0.50529	0.46629	1.01071	0.98091	0.7936	0.80906	1.00122	0.99932	0.62923	0.58279
17.2751	0.66982	0.68032	0.63216	0.6299	0.81536	0.79517	0.95399	0.9315	0.45154	0.4629	0.24777	0.31025	0.6201	0.67883	0.75706	0.74393	1.00703	0.98277	0.96159	0.89964	0.82666	0.82585	0.93926	0.96985	0.8876	0.86998	0.6375	0.65367	0.51053	0.48046	1.00491	0.98303	0.79902	0.82178	1.00286	0.99978	0.64195	0.59427
18.2752	0.73346	0.68576	0.60167	0.6415	0.82226	0.80599	0.94087	0.93659	0.50333	0.47107	0.26487	0.31542	0.71207	0.69211	0.74544	0.7502	1.00799	0.98291	0.87732	0.91065	0.84224	0.83754	0.96011	0.97191	0.88879	0.8783	0.63652	0.66521	0.46916	0.49382	1.00026	0.98483	0.81931	0.8329	1.00067	1.00017	0.55772	0.60489
19.2753	0.70837	0.69078	0.66279	0.6523	0.79145	0.81594	0.9189	0.94094	0.48767	0.47865	0.24827	0.32034	0.73693	0.70435	0.68554	0.75618	1.00123	0.98296	0.90099	0.92047	0.85211	0.84802	0.96981	0.9737	0.88003	0.88583	0.6169	0.67614	0.52135	0.50644	1.00217	0.98638	0.84715	0.84268	1.00002	1.0005	0.60051	0.61473
20.2753	0.65385	0.69542	0.63884	0.66239	0.83284	0.82512	0.94902	0.9447	0.53863	0.48571	0.3	0.32503	0.76795	0.71567	0.76147	0.76189	1.00186	0.98309	0.94356	0.92927	0.8588	0.85746	0.98846	0.97527	0.89218	0.89269	0.68668	0.68651	0.52996	0.51839	1.00234	0.98772	0.85278	0.85132	0.99972	1.00078	0.6177	0.62388
21.2754	0.69679	0.69972	0.63372	0.67183	0.83698	0.83362	0.94616	0.94796	0.42239	0.49231	0.28231	0.32952	0.71041	0.72616	0.79804	0.76737	1.00037	0.98319	0.96877	0.93719	0.8729	0.866	0.96638	0.97666	0.88729	0.89897	0.70784	0.69637	0.49926	0.5297	1.021	0.98888	0.90028	0.85898	0.99985	1.00102	0.47883	0.6324
22.2745	0.74605	0.70373	0.68613	0.68067	0.83329	0.8415	0.96498	0.95081	0.48244	0.49847	0.29551	0.33381	0.79695	0.73589	0.73588	0.77263	0.99717	0.98321	0.90773	0.94433	0.87855	0.87373	0.99247	0.97789	0.90007	0.90471	0.6951	0.70575	0.53459	0.54043	1.01718	0.9899	0.93672	0.8658	1.00092	1.00123	0.59737	0.64036
23.2746	0.75144	0.70747	0.73191	0.68899	0.85446	0.84884	0.95914	0.95331	0.48766	0.50426	0.30518	0.33793	0.77496	0.74497	0.83774	0.77769	1.00085	0.98324	0.95914	0.95081	0.88044	0.88078	0.98234	0.97898	0.91563	0.91001	0.72422	0.7147	0.55558	0.55064	0.99344	0.9908	0.93394	0.87739	0.99955	1.00142	0.61883	0.64782
24.2747	0.70181	0.71097	0.74992	0.69682	0.89124	0.85569	0.94541	0.95553	0.49554	0.5097	0.27222	0.34189	0.71403	0.75344	0.7816	0.78257	0.99617	0.98327	1.0016	0.95671	0.89167	0.88721	0.98706	0.97996	0.91851	0.9149	0.69513	0.72325	0.51962	0.56035	1.03127	0.9916	0.91654	0.88233	1.00118	1.00158	0.67331	0.65482
25.2747	0.72699	0.71426	0.74249	0.70422	0.86273	0.8621	0.94462	0.95749	0.52594	0.51482	0.28538	0.3457	0.81351	0.76135	0.82996	0.78727	1.00386	0.98328	1.00861	0.96209	0.9017	0.8931	1.00598	0.98085	0.91215	0.91942	0.66017	0.73143	0.55677	0.5696	1.03691	0.99231	0.92076	0.8868	1.00105	1.00172	0.59583	0.6614
26.2748	0.70552	0.71735	0.73453	0.7112	0.87515	0.8681	0.96512	0.95924	0.50967	0.51965	0.28554	0.34937	0.77748	0.76877	0.79976	0.79182	1.00297	0.98332	1.00454	0.96702	0.90259	0.89851	0.99041	0.98165	0.89898	0.92362	0.69816	0.73926	0.53582	0.57842	1.00835	0.99295	0.91855	0.89086	1.00131	1.00185	0.64768	0.6676
27.275	0.67249	0.72026	0.74547	0.71782	0.88067	0.87374	0.9621	0.9608	0.56355	0.52422	0.28448	0.35291	0.82325	0.77573	0.77881	0.79623	0.99881	0.98332	0.98389	0.97154	0.91505	0.9035	1.0056	0.98237	0.91645	0.92753	0.69621	0.74676	0.55152	0.58684	1.00977	0.99352	0.91493	0.89454	1.00294	1.00196	0.51923	0.67345
28.275	0.67243	0.72301	0.73827	0.72409	0.8664	0.87905	0.96455	0.96221	0.5957	0.53653	0.29573	0.35633	0.78353	0.78227	0.75169	0.80049	1.01004	0.98334	0.95534	0.9757	0.91454	0.90809	0.99554	0.98303	0.91373	0.93118	0.74576	0.75396	0.53913	0.59489	1.00537	0.99404	0.91232	0.89791	0.99972	1.00206	0.6003	0.67898
29.2751	0.71172	0.72561	0.74474	0.73004	0.89492	0.88405	0.97937	0.96348	0.55706	0.54022	0.29099	0.35964	0.80813	0.78843	0.76623	0.80463	1.0103	0.98335	1.00513	0.97954	0.91718	0.91235	0.99643	0.98363	0.9197	0.93459	0.6739	0.76088	0.49789	0.60259	0.98511	0.9945	0.91177	0.90099	0.99993	1.00215	0.59036	0.68421
30.2752	0.71637	0.72807	0.77552	0.7357	0.88526	0.88878	0.96002	0.96462	0.56752	0.54374	0.29734	0.36284	0.78703	0.79425	0.84461	0.81255	0.98416	0.98335	1.00715	0.98309	0.9207	0.91629	0.98792	0.98418	0.92261	0.93778	0.70391	0.76754	0.56251	0.60996	0.99073	0.99493	0.9225	0.90381	0.99925	1.00223	0.59562	0.68918
31.2753	0.72055	0.73041	0.74452	0.74109	0.89906	0.89324	0.97039	0.96566	0.55489	0.54709	0.31341	0.36594	0.81198	0.79973	0.87283	0.82005	1.00275	0.98336	1.01842	0.98638	0.9195	0.91996	0.98146	0.98469	0.92176	0.94078	0.72614	0.77395	0.556	0.61703	0.97587	0.99531	0.93464	0.90641	0.99993	1.00231	0.6266	0.69388
32.2753	0.69736	0.73264	0.79316	0.74623	0.8802	0.89748	0.97113	0.96661	0.61062	0.55029	0.32237	0.36894	0.88567	0.80493	0.85911	0.83059	0.92441	0.98337	1.01995	0.98944	0.92229	0.92337	1.00479	0.98515	0.9201	0.9436	0.71672	0.78012	0.55194	0.62381	0.95869	0.99566	0.92501	0.9088	0.9995	1.00237	0.65039	0.69836
33.2754	0.72466	0.73476	0.77987	0.75113	0.94551	0.90149	0.97795	0.96748	0.55794	0.55335	0.31358	0.37186	0.83827	0.80984	0.77568	0.83394	1.00636	0.98337	1.0091	0.99229	0.92769	0.92656	1.00108	0.98559	0.90285	0.94625	0.75164	0.78607	0.5906	0.63032	0.98931	0.99599	0.93723	0.91101	0.99903	1.00243	0.67953	0.70262
34.2745	0.7224	0.73677	0.76123	0.75581	0.91562	0.9053	0.96503	0.96827	0.57417	0.55627	0.33629	0.37469	0.80579	0.8145	0.78329	0.84353			1.00935	0.99494	0.92948	0.92953	0.98968	0.98598	0.93178	0.94876	0.74554	0.79181	0.58161	0.63657	1.00108	0.99628	0.96241	0.91306	0.99972	1.00249	0.73062	0.70667
35.2746	0.73697	0.7387	0.76092	0.76029	0.94137	0.90893	0.95929	0.96899	0.61219	0.55907	0.33335	0.37744	0.81139	0.81893	0.7944	0.8466			1.00166	0.99742	0.93612	0.93232	0.98718	0.98635	0.94471	0.95112	0.76382	0.79736	0.61006	0.64258	1.00985	0.99656	0.94726	0.91495	0.99989	1.00254	0.72281	0.71055
36.2747	0.72986	0.74054	0.78565	0.76458	0.94918	0.91238	0.9646	0.96966	0.58709	0.56175	0.31853	0.38012	0.87609	0.82314	0.85669	0.84959			1.00102	0.99974	0.94321	0.93493	0.98279	0.9867	0.95781	0.95336	0.70962	0.80272	0.58869	0.64837	0.98658	0.99681	0.95767	0.91672	1.00105	1.00259	0.66287	0.71424
37.2747	0.78215	0.74231	0.7784	0.76869	0.94827	0.91567	0.97438	0.97027	0.6	0.56432	0.30215	0.38272	0.83431	0.82714	0.79732	0.85253			1.00742	1.00191	0.94289	0.93739	0.97105	0.98702	0.94651	0.95548	0.78322	0.80791	0.60233	0.65395	0.971	0.99704	0.97565	0.91836	0.99985	1.00263	0.75141	0.71778
38.2748	0.77063	0.744	0.76454	0.77263	0.98414	0.91881	0.98669	0.97084	0.58113	0.56678	0.32076	0.38526	0.81976	0.83096	0.7903	0.85541			1.00641	1.00396	0.94932	0.93969	0.96618	0.98731	0.951	0.9575	0.80767	0.81293	0.62609	0.65932	0.99859	0.99726	0.96344	0.91989	0.99903	1.00267	0.63474	0.72116
39.2749	0.72803	0.74561	0.78114	0.77642	0.96988	0.92182	0.96675	0.97137	0.58934	0.56915	0.31713	0.38773	0.8679	0.8346	0.9115	0.85824			1.00933	1.00588	0.94689	0.94187	0.95617	0.98759	0.9364	0.95941	0.83814	0.8178	0.63464	0.6645	0.98868	0.99746	0.92897	0.92131	1.00015	1.00271	0.73279	0.7244
40.2749	0.73236	0.74717	0.79266	0.78005	0.97264	0.92469	0.96842	0.97186	0.57206	0.57143	0.31459	0.39014	0.87629	0.83807	0.81564	0.86101			1.00114	1.00769	0.95125	0.94392			0.92894	0.96123	0.781	0.82251	0.59802	0.6695	0.99449	0.99764	0.9496	0.92265	0.99933	1.00274	0.75516	0.72751
41.275	0.71627	0.74866	0.82632	0.78355	0.93999	0.92744	0.97312	0.97231	0.59682	0.57362	0.31199	0.3925	0.86583	0.84139	0.85785	0.86373			1.0079	1.00939	0.94338	0.94586			0.96279	0.96296	0.78657	0.82708	0.62904	0.67433	0.98163	0.99782	0.96178	0.9239	0.99967	1.00277	0.80959	0.73049
42.2751	0.6981	0.7501	0.78397	0.78692	0.95011	0.93007	0.97218	0.97273	0.56143	0.57573	0.31039	0.39479	0.80629	0.84457	0.88938	0.8664			1.00727	1.011	0.95385	0.94769			0.96177	0.96461	0.80662	0.83152	0.64846	0.67899	0.99527	0.99798	0.9377	0.92508	0.99985	1.0028	0.68136	0.73335
43.2752	0.74361	0.75148	0.79101	0.79016	0.97126	0.9326	0.96331	0.97312	0.62256	0.57776	0.33911	0.39704	0.90758	0.84761	0.85521	0.86902			1.00898	1.01253	0.95608	0.94942			0.97506	0.96619	0.78649	0.83582	0.63062	0.6835	0.96256	0.99813	0.91791	0.92618	1.00023	1.00283	0.66112	0.7361
44.2753	0.7021	0.75281	0.81583	0.79328	0.96345	0.93502	0.96245	0.97349	0.57999	0.57972	0.3587	0.39923	0.83002	0.85052	0.88787	0.8716			1.00149	1.01397	0.95163	0.95107			0.97517	0.96769	0.84936	0.84001	0.65267	0.68787	0.96153	0.99827	0.9198	0.92722	1.00084	1.00285	0.72302	0.73875
45.2754	0.69933	0.75409	0.81411	0.7963	0.98781	0.93735	0.9768	0.97383	0.58121	0.58161	0.33629	0.40137	0.82251	0.85331	0.92186	0.87662			1.00452	1.01533	0.9546	0.95263			0.97023	0.96913	0.82616	0.84407	0.64555	0.69209	0.95637	0.99841	0.90408	0.92819	0.99959	1.00288	0.72435	0.7413
46.2754	0.76158	0.75533	0.83979	0.79921	0.95379	0.93959	0.97433	0.97415	0.57618	0.58344	0.3647	0.40346	0.82888	0.85599	0.85964	0.87907			1.02819	1.01663	0.95701	0.95411			0.96573	0.97051	0.77834	0.84803	0.62613	0.69618	0.96312	0.99853	0.93445	0.92911	0.99985	1.0029	0.70511	0.74375
47.2746	0.68352	0.75652	0.80378	0.80202	0.98276	0.94175	0.97375	0.97446	0.61244	0.58521	0.37614	0.40551	0.8109	0.85856	0.91478	0.88148			1.0393	1.01786	0.96472	0.95551			0.95114	0.97183	0.84508	0.85187	0.63008	0.70014	0.95371	0.99865	0.92042	0.92998	1.00101	1.00292	0.82742	0.74611
48.2746	0.71452	0.75768	0.78947	0.80473	0.93401	0.94382	0.98298	0.97474	0.61858	0.58691	0.37414	0.4114	0.9271	0.86104	0.83704	0.88385			1.0067	1.01903	0.96677	0.95685			0.95881	0.97309	0.88169	0.85561	0.68712	0.70398	0.97602	0.99876	0.93946	0.9308	0.9995	1.00294	0.76075	0.74839
49.2747	0.73831	0.7588	0.80277	0.80736	0.98919	0.94582	0.97123	0.975	0.62578	0.58856	0.41271	0.41329	0.88573	0.86341	0.84429	0.88619			1.00844	1.02014	0.96746	0.95813			0.95457	0.97431	0.85203	0.85925	0.65296	0.7077	0.99229	0.99887	0.93634	0.93158	1.00067	1.00296	0.77603	0.75059
50.2748	0.76326	0.75988	0.81832	0.8099	0.96759	0.94775	0.98196	0.97525	0.6127	0.59016	0.4094	0.41513	0.936	0.8657	0.85129	0.88849			1.00461	1.0212	0.96871	0.95935			0.97705	0.97547	0.82905	0.8628	0.62215	0.71131	0.98309	0.99896	0.95821	0.93232	0.99942	1.00297	0.74936	0.75272
51.2748	0.81014	0.76092	0.82155	0.81235	0.98598	0.94961	0.98001	0.97549	0.59086	0.59171	0.41913	0.41695	0.93569	0.86791	0.84555	0.89076			0.96678	1.02221	0.96853	0.96051			0.94595	0.97659	0.84996	0.86626	0.66884	0.71482	0.9869	0.99906	0.91811	0.93302	1.00062	1.00299	0.83238	0.75478
52.2749	0.74337	0.76193	0.80961	0.81474	1.0223	0.95141	0.97321	0.97571	0.57683	0.5932	0.45034	0.41872	0.95305	0.87003	0.93874	0.89299			1.00765	1.02317	0.9704	0.96162			0.94747	0.97767	0.85116	0.86963	0.69152	0.71822	1.0058	0.99915	0.94475	0.93368	1.00045	1.00301	0.77937	0.75676
53.275	0.76908	0.76291	0.80451	0.81704	0.94551	0.95314	0.98644	0.97592	0.5319	0.59466	0.41876	0.42047	0.92529	0.87208	0.95074	0.89735			0.98784	1.02409	0.9619	0.96268			0.94341	0.97871	0.86239	0.87292	0.67186	0.72153	0.99298	0.99923	0.93962	0.93431	0.99912	1.00302	0.74235	0.75869
54.275	0.76627	0.76387	0.8102	0.81928	1.00851	0.95482	0.98946	0.97612	0.63824	0.59606	0.44795	0.42218	0.81412	0.87405	0.88447	0.89949			1.0023	1.02497	0.96485	0.9637			0.92882	0.9797	0.88705	0.87613	0.65917	0.72475	0.99057	0.99931	0.89783	0.93491	0.99908	1.00303	0.70023	0.76055
55.2751	0.79449	0.76479	0.82868	0.82145	0.97539	0.95644	0.98268	0.97631	0.59246	0.59743	0.46418	0.42386	0.79066	0.87596	1.00349	0.90573			1.00288	1.02581	0.96308	0.96467			0.94934	0.98067	0.90477	0.87926	0.71823	0.72787	0.96941	0.99938	0.92849	0.93548	0.99938	1.00305	0.7896	0.76235
56.2752	0.74517	0.76568	0.81619	0.82356	1.00023	0.95801	0.97812	0.97649	0.55577	0.59876	0.4411	0.42551	0.8163	0.8778	0.90637	0.90776			1.00811	1.02662	0.96603	0.9656			0.93869	0.98159	0.9247	0.88232	0.6849	0.73092	0.98779	0.99946	0.91694	0.93602	0.99903	1.00306	0.80049	0.76409
57.2752	0.70976	0.76655	0.7918	0.82561	0.95562	0.95953	0.98208	0.97666	0.54438	0.60004	0.46849	0.42713	0.89383	0.87958	0.926	0.91173			1.00792	1.02739	0.96525	0.9665			0.95418	0.98249	0.85912	0.8853	0.69211	0.73387	0.98536	0.99952	0.91436	0.93654	0.99998	1.00307	0.70991	0.76579
58.2753	0.75398	0.7674	0.81354	0.82759	0.97586	0.961	0.97415	0.97682	0.61469	0.6013	0.47172	0.43028	0.87682	0.8813	0.91833	0.91368			1.00343	1.02813	0.9672	0.96735			0.97828	0.98335	0.92873	0.88822	0.71219	0.73675			0.93028	0.93703	1.00122	1.00308	0.71279	0.76743
59.2754	0.72981	0.76822	0.77839	0.82952	0.94183	0.96243	0.9725	0.97697	0.62885	0.60251	0.44857	0.43182	0.88703	0.88296	0.87579	0.92307			1.00482	1.02884	0.9774	0.96818			0.96045	0.98419	0.92787	0.89107	0.72842	0.73956			0.90786	0.9375			0.78054	0.76902
60.2755	0.83	0.76902	0.76251	0.8314	0.9731	0.96381	0.97441	0.97711	0.63157	0.60369	0.41411	0.43334	0.97201	0.88457	0.88251	0.92488			1.00447	1.02952	0.97423	0.96897			0.95875	0.98499	0.93543	0.89386	0.70303	0.74229			0.89614	0.93795			0.73784	0.77057
61.2746	0.77579	0.7698	0.77883	0.83323	0.99057	0.96515	0.97618	0.97725	0.58503	0.60484	0.43509	0.43482	0.7533	0.88613	0.97429	0.92667			1.00868	1.03017	0.97198	0.96973			0.97505	0.98577	0.86651	0.89658	0.7134	0.74495			0.91098	0.93838			0.7777	0.77207
62.2746	0.76257	0.77055	0.85477	0.835	0.99149	0.96646	0.98413	0.97738	0.58159	0.60596	0.46139	0.43629	0.88449	0.88764	0.9133	0.92844			0.94474	1.0308	0.96489	0.97046			0.9709	0.98653	0.90593	0.89924	0.70672	0.74754			0.91939	0.93879			0.76881	0.77353
63.2747	0.71445	0.77129	0.85788	0.83673	0.97356	0.96772	0.98427	0.97751	0.57126	0.60705	0.45116	0.43773	0.88143	0.88911	0.91821	0.9302			1.00321	1.03141	0.95839	0.97116			0.97629	0.98726	0.89672	0.90185	0.72993	0.75007			0.9426	0.93918			0.72126	0.77494
64.2748	0.80673	0.77201	0.80301	0.83842	0.97586	0.96895	0.96635	0.97763	0.5527	0.60811	0.45707	0.43915	0.94462	0.89053	0.9946	0.93364			1.00142	1.03199	0.96044	0.97184			0.97488	0.98797	0.91554	0.90441	0.75178	0.75254			0.94532	0.93956			0.74477	0.77632
65.275	0.75966	0.77271	0.85435	0.84006	0.99518	0.97014	0.98074	0.97774	0.61984	0.60915	0.45717	0.44054	0.88398	0.8919	1.01181	0.93534			1.00445	1.03255	0.96804	0.97249			0.98204	0.98865	0.90581	0.90691	0.71073	0.75495			0.92041	0.93992			0.8151	0.77767
66.275	0.76456	0.77339	0.86033	0.84166	1.0154	0.9713	0.96851	0.97785	0.56011	0.61016	0.4705	0.44192	0.88068	0.89324	0.96248	0.94032			0.97823	1.03309	0.96227	0.97312			0.98398	0.98932	0.90744	0.90935	0.7325	0.7573			0.94359	0.94027			0.72645	0.77897
67.2751	0.78726	0.77405	0.83829	0.84321	1.00759	0.97243	0.97576	0.97795	0.60068	0.61114	0.45165	0.44327	0.95863	0.89454	0.93359	0.94194					0.96638	0.97373			0.97591	0.98996	0.92365	0.91175	0.75419	0.75959			0.94058	0.9406			0.83893	0.78024
68.2752	0.74018	0.7747	0.82178	0.84473	1.05358	0.97353	0.97162	0.97805	0.63097	0.6121	0.45857	0.4446	0.86289	0.8958	0.94487	0.94355					0.96821	0.97431			0.95591	0.99058	0.90639	0.9141	0.74135	0.76183			0.92079	0.94092			0.7858	0.78148
69.2752	0.7665	0.77534	0.82273	0.84622	0.98505	0.9746	0.96663	0.97815	0.61909	0.61303	0.46944	0.44592	0.87534	0.89702	0.97685	0.94514					0.96807	0.97488			0.96271	0.99119	0.96026	0.9164	0.74198	0.76402			0.94204	0.94123			0.7635	0.78269
70.2753	0.74391	0.77596	0.8231	0.84766	0.99747	0.97564	0.96736	0.97824	0.63831	0.61394	0.46498	0.44721	0.80281	0.89821	0.95215	0.94672					0.9645	0.97543			0.97675	0.99178	0.89242	0.91866	0.75031	0.76616			0.93037	0.94153			0.80404	0.78386
71.2754	0.73756	0.77656	0.79906	0.84907	0.97724	0.97665	0.96959	0.97833	0.64621	0.61483	0.48265	0.44848	0.80751	0.89937	0.95016	0.94828					0.96506	0.97596			0.96745	0.99235	0.95418	0.92087	0.76156	0.76825			0.93972	0.94181			0.81288	0.78501
72.2754	0.79429	0.77715	0.82356	0.85045	1.00529	0.97764	0.97768	0.97841	0.55656	0.6157	0.46016	0.44974	0.84273	0.90049							0.96199	0.97647			0.97011	0.99291	0.93511	0.92304	0.73248	0.77029			0.894	0.94208			0.6655	0.78612
73.2746	0.7453	0.77772	0.83809	0.85179	1.01678	0.9786	0.98863	0.97849	0.58688	0.61655	0.46754	0.45098	0.87189	0.90159							0.96763	0.97696			0.98908	0.99345	0.96389	0.92517	0.76004	0.77229			0.91991	0.94235			0.67831	0.78721
74.2746	0.80386	0.77829	0.8534	0.85311	1.00391	0.97954	0.97902	0.97857	0.61442	0.61738	0.47521	0.4522	0.9159	0.90265							0.96537	0.97744			0.95729	0.99398	0.96096	0.92725	0.733	0.77424			0.91702	0.9426			0.75024	0.78827
75.2747	0.78129	0.77884	0.85545	0.85439	1.02829	0.98046	0.97707	0.97864	0.61405	0.61819	0.49894	0.45341	0.88072	0.90369							0.97166	0.9779			0.991	0.99449	0.98634	0.9293	0.77359	0.77615			0.88312	0.94284			0.68358	0.78931
76.2748	0.78062	0.77938	0.84172	0.85565	1.02506	0.98135	0.97151	0.97871	0.60766	0.61975	0.47192	0.4546	0.88267	0.9047							0.97246	0.97835			1.01319	0.99499	0.9775	0.93131	0.75182	0.77802			0.91915	0.94308			0.74865	0.79032
77.2749	0.7841	0.7799	0.82473	0.85688	1.00575	0.98222	0.9822	0.97878	0.62605	0.62051	0.47869	0.45577									0.97135	0.97879			1.01785	0.99547	0.93912	0.93329	0.75897	0.77985			0.92812	0.94331			0.83009	0.79131
78.275	0.75115	0.78042	0.88638	0.85808	1.02736	0.98307	0.97965	0.97885	0.62008	0.62125	0.48735	0.45693									0.97314	0.97921			1.01575	0.99594	0.94258	0.93523	0.75196	0.78164			0.92907	0.94353			0.73537	0.79228
79.2751	0.82137	0.78092	0.84415	0.85925	1.00575	0.9839	0.97923	0.97891			0.46184	0.45807									0.97678	0.97962			0.98821	0.9964	0.97445	0.93713	0.75364	0.7834			0.92711	0.94374			0.83314	0.79322
80.2751	0.77329	0.78142	0.87291	0.8604	1.01035	0.98471	0.97376	0.97897			0.48763	0.4592									0.98013	0.98001			1.02392	0.99685	0.96765	0.939	0.74815	0.78512			0.92323	0.94394			0.77883	0.79415
81.2752	0.83183	0.7819	0.85403	0.86153	1.03472	0.98551	0.96844	0.97903			0.47781	0.46031									0.97984	0.9804			1.00467	0.99729	0.92606	0.94084	0.77846	0.7868							0.75308	0.79505
82.2753	0.73764	0.78238	0.90967	0.86263	0.98276	0.98628	0.97488	0.97909			0.48037	0.46141									0.98094	0.98077			1.01356	0.99771	0.99052	0.94265	0.80204	0.78845							0.74889	0.79593
83.2753	0.71391	0.78284	0.85304	0.8637	1.02874	0.98704	0.97866	0.97914			0.4871	0.46249													1.006	0.99813	0.92121	0.94442	0.76404	0.79006							0.71241	0.79679
84.2746	0.75715	0.7833	0.88584	0.86476	0.99242	0.98778	0.96801	0.9792			0.48476	0.46356													1.005	0.99853	0.97502	0.94617	0.73801	0.79165							0.79206	0.79764
85.2746	0.73858	0.78374	0.88875	0.86579	1.01954	0.9885	0.97691	0.97925			0.53125	0.46462													1.00102	0.99893	0.9801	0.94788	0.77597	0.7932							0.69396	0.79846
86.2747	0.75396	0.78418	0.85995	0.86681	0.98138	0.98921	0.97544	0.9793			0.50139	0.46567													1.00107	0.99932	0.97748	0.94957	0.79336	0.79472							0.77896	0.79927
87.2748	0.80898	0.78461	0.85969	0.8678	0.98552	0.9899	0.96558	0.97934			0.51176	0.4667													1.00299	0.99969	0.99958	0.95123	0.76278	0.79622							0.7891	0.80007
88.2749	0.77984	0.78503	0.8595	0.86877	0.95332	0.99058	0.9727	0.97939			0.52491	0.46772													1.00276	1.00006	0.98894	0.95286	0.77407	0.79768							0.79302	0.80084
89.2749	0.82508	0.78544	0.87962	0.86973	1.00023	0.99125	0.97585	0.97943			0.50219	0.46872													1.00192	1.00042	0.955	0.95447	0.72953	0.79912							0.77399	0.8016
90.275	0.81205	0.78585	0.84059	0.87066	1.01495	0.9919	0.95953	0.97948			0.49485	0.4707													1.00336	1.00077	0.98292	0.95605	0.81235	0.80053							0.73116	0.80234
91.2751	0.80391	0.78625	0.88686	0.87158	1.01081	0.99253	0.96915	0.97952			0.48893	0.47168													1.00691	1.00112	0.98346	0.9576	0.77462	0.80192							0.85121	0.80307
92.2752	0.80909	0.78664	0.88829	0.87248	0.97953	0.99316	0.97966	0.97956			0.50492	0.47264													1.009	1.00145	1.00109	0.95914	0.76954	0.80328							0.75324	0.80379
93.2753	0.74387	0.78702	0.85231	0.87336	1.01126	0.99377	0.97793	0.9796			0.51369	0.47359													1.00401	1.00178	1.00294	0.96064	0.74971	0.80461							0.853	0.80449
94.2754	0.82622	0.7874	0.87802	0.87423	1.01264	0.99437	0.96143	0.97963			0.49616	0.47453													1.00683	1.0021	1.00372	0.96213	0.73554	0.80593							0.81288	0.80518
95.2754	0.78701	0.78777	0.86463	0.87508	1.03381	0.99495	0.97984	0.97967			0.50807	0.47546													1.00253	1.00242	1.00649	0.96359	0.78928	0.80721							0.77344	0.80585
96.2746	0.8201	0.78813	0.88684	0.87592	1.02047	0.99553	0.9608	0.97971			0.5115	0.47638													1.00837	1.00273	1.00118	0.96502	0.78353	0.80848							0.70349	0.80651
97.2746	0.81919	0.78849	0.88577	0.87674	1.01725	0.99609					0.53636	0.47729													1.0051	1.00303	0.98781	0.96644	0.79935	0.80972							0.68992	0.80716
98.2747	0.76816	0.78884	0.86681	0.87754	1.00759	0.99665					0.51007	0.47819													0.9932	1.00332	1.00218	0.96784	0.78555	0.81094							0.75211	0.80779
99.2748	0.76424	0.78918	0.8832	0.87833	1.00529	0.99719					0.52442	0.47908													0.99478	1.00361	1.00624	0.96921	0.81789	0.81214							0.71718	0.80842
100.275	0.84192	0.78952	0.88907	0.87911	1.00484	0.99772					0.52985	0.47996													1.00432	1.0039	1.00222	0.97057	0.79853	0.81332							0.85788	0.80903
101.275	0.81253	0.78986	0.86673	0.87987	0.98505	0.99824					0.52981	0.48083													1.00133	1.00417	1.00934	0.97191	0.78178	0.81448							0.69764	0.80963
102.275	0.81805	0.79051	0.86489	0.88062	1.0154	0.99876					0.53753	0.48169													1.00258	1.00444	0.99129	0.97322	0.8319	0.81562							0.74957	0.81022
103.275	0.78866	0.79082	0.9001	0.88136	1.02185	0.99926					0.50637	0.48254													1.00512	1.00471	1.0029	0.97452	0.82862	0.81674							0.77253	0.8108
104.275	0.86736	0.79114	0.85604	0.88209	1.02139	0.99975					0.53226	0.48422													1.00011	1.00497	1.00188	0.9758	0.85367	0.81784							0.75107	0.81137
105.275	0.84342	0.79175	0.87328	0.8828	0.99839	1.00024					0.51007	0.48587													1.00183	1.00523	1.00407	0.97706	0.87141	0.81893							0.79477	0.81193
106.275	0.85786	0.79204	0.90731	0.8835	1.01311	1.00072					0.49707	0.48668													1.00349	1.00548	1.0054	0.9783	0.80313	0.82							0.71425	0.81248
107.275	0.81184	0.79234	0.88407	0.88419	1.04484	1.00118					0.51437	0.48748													1.00262	1.00572	1.00517	0.97953	0.75124	0.82105							0.75278	0.81302
108.275			0.86835	0.88487	1.01173	1.00164					0.52988	0.48828													1.00278	1.00597	1.00234	0.98074	0.84098	0.82208							0.76055	0.81355
109.275			0.87116	0.88553	1.0223	1.0021					0.53413	0.48906															1.00298	0.98193	0.82315	0.8231							0.74974	0.81407
110.275			0.94485	0.88619							0.53883	0.48984															0.99809	0.98311	0.85213	0.8241							0.79131	0.81459
111.275			0.90424	0.88684							0.52832	0.49061															0.99396	0.98427	0.84541	0.82508							0.73763	0.81509
112.275			0.90526	0.88747							0.51397	0.49138															1.00258	0.98542	0.86723	0.82605							0.80688	0.81559
113.275			0.91612	0.8881																							1.00286	0.98655	0.82012	0.82701							0.75386	0.81607
114.275																											1.00109	0.98767	0.83486	0.82795							0.71154	0.81655
115.275																											1.00469	0.98877	0.8469	0.82887							0.87483	0.81703
116.275																											1.00331	0.98986	0.86152	0.82979							0.78259	0.81749
117.275																											1.01563	0.99093	0.84347	0.83068							0.82691	0.81795
118.275																											1.00148	0.99199	0.82308	0.83157							0.85701	0.8184
119.275																											1.00408	0.99304	0.82414	0.83244

## Sheet: Fig 3c
Fig. 3c	Bar plot of t1/2 (in s) values from FRAP data at 0 h
Protein	1	2	3	4	5	6	Mean	SEM
BSA	1.781	2.388	2.44	2.56	1.86	2.11	2.18983	0.131806
b-lac	6.209	3.64	4.062	5.22	3.98	6.07	4.8635	0.458731
b-cas	3.887	5.36	3.29	4.22	3.34	4.15	4.04117	0.308912
a-lac	2.778	2.27	2.07	2.45	2.17	1.97	2.28467	0.119607
LT	11.53	11.13	12.94	12.5	11.68	11.83	11.935	0.271867
GG	21.89	19.091	22.61	24.35	20.78	18.34	21.1768	0.916285
LYS	5.855	4.23	5.94	4.37	5.67	4.82	5.1475	0.313857
CA	3.33	3.23	4.75	4.17	3.78	3.34	3.76667	0.244304
CATA	1.26	1.97	1.92	1.32	2.24	2.1	1.80167	0.168214
RNase A	3.77	3.67	4.77	3.2	4.1	4.55	4.01	0.238509
Cyt c	4.18	6.64	3.32	4.34	3.89	5.344	4.619	0.486466
Ub	1.2	1.83	0.82	1.65	0.956	1.45	1.31767	0.161531
Chymo	2.62	3.21	2.82	2.99	2.45	2.178	2.71133	0.152667
a-amy	10.86	9.21	6.36	7.33367	8.34	6.89	8.16561	0.682164
Alb	9.7	7.77	5.47	7.45	8.34	6.256	7.49767	0.613444
Hb	1.39	1.56	0.9	1.78	1.33	0.97	1.32167	0.138213
Mb	4.34	3.29	5.16	4.67	5.23	3.67	4.39333	0.321856
a-Syn	0.97	0.87	1.13	1.44	1.89	1.99	1.38167	0.193777
Tau	5.65	5.84	6.73	7.46	6.24	5.97	6.315	0.275424

## Sheet: Fig. 3f
	Fig. 3f. CD spectroscopic analysis at 0 h
			Alb θ (mdeg)			LT θ (mdeg)				β-cas θ (mdeg)
		Wavelength (nm)	Dense	Dilute		Wavelength (nm)	Dense	Dilute		Wavelength (nm)	Dense	Dilute
		260	0	0		260	0	0		260	0	0
		259	-0.050449	-0.055004		259	0.071774	0.030916		259	0.050355	0.040593
		258	-0.090609	-0.10893		258	0.13521	0.045481		258	0.093374	0.068038
		257	-0.13654	-0.16218		257	0.18761	0.066223		257	0.10201	0.079915
		256	-0.18398	-0.22507		256	0.25195	0.06003		256	0.069939	0.067738
		255	-0.22708	-0.28852		255	0.30695	0.050874		255	0.024067	0.043564
		254	-0.25014	-0.3372		254	0.36625	0.051135		254	-0.048352	-0.0093207
		253	-0.28654	-0.38712		253	0.3824	0.0372		253	-0.10935	-0.070006
		252	-0.3336	-0.44308		252	0.33721	-0.0037844		252	-0.19014	-0.17684
		251	-0.39974	-0.50471		251	0.2738	-0.041124		251	-0.25491	-0.29289
		250	-0.49245	-0.62381		250	0.18715	-0.13422		250	-0.30255	-0.40652
		249	-0.59681	-0.76118		249	0.095909	-0.20787		249	-0.35416	-0.53772
		248	-0.75153	-0.94233		248	0.005946	-0.30705		248	-0.39033	-0.664
		247	-0.9121	-1.1363		247	-0.094283	-0.42692		247	-0.45342	-0.80591
		246	-1.0939	-1.4025		246	-0.20595	-0.57736		246	-0.55531	-1.0068
		245	-1.2985	-1.7068		245	-0.34712	-0.74657		245	-0.72895	-1.2736
		244	-1.5797	-2.1263		244	-0.50174	-0.98072		244	-0.97389	-1.6325
		243	-1.9719	-2.6685		243	-0.65829	-1.2617		243	-1.2525	-2.0512
		242	-2.512	-3.3765		242	-0.8509	-1.6197		242	-1.5518	-2.5314
		241	-3.1533	-4.205		241	-1.0599	-1.994		241	-1.87	-3.0682
		240	-3.9485	-5.2322		240	-1.2867	-2.4007		240	-2.2281	-3.6357
		239	-4.9388	-6.5214		239	-1.5709	-2.8909		239	-2.6161	-4.2324
		238	-6.0824	-8.0123		238	-1.8797	-3.4207		238	-3.0564	-4.8713
		237	-7.3909	-9.7232		237	-2.1899	-3.9931		237	-3.5142	-5.5285
		236	-8.8164	-11.652		236	-2.4865	-4.5311		236	-3.9872	-6.2168
		235	-10.378	-13.799		235	-2.7647	-5.0233		235	-4.4326	-6.8936
		234	-12.071	-16.178		234	-3.016	-5.499		234	-4.8348	-7.5549
		233	-13.894	-18.755		233	-3.2507	-5.922		233	-5.2357	-8.2436
		232	-15.811	-21.474		232	-3.4394	-6.3441		232	-5.6363	-8.9787
		231	-17.814	-24.261		231	-3.5929	-6.7764		231	-6.0251	-9.7296
		230	-19.895	-27.095		230	-3.7179	-7.2768		230	-6.3956	-10.457
		229	-21.976	-29.896		229	-3.8733	-7.8633		229	-6.7884	-11.214
		228	-24.039	-32.635		228	-4.0802	-8.5396		228	-7.1978	-11.922
		227	-25.963	-35.136		227	-4.3361	-9.2738		227	-7.6521	-12.7
		226	-27.77	-37.443		226	-4.6672	-10.095		226	-8.091	-13.49
		225	-29.354	-39.451		225	-5.0107	-10.887		225	-8.5276	-14.232
		224	-30.641	-41.091		224	-5.3995	-11.669		224	-8.9321	-14.895
		223	-31.648	-42.339		223	-5.7725	-12.391		223	-9.3336	-15.53
		222	-32.387	-43.227		222	-6.1587	-13.006		222	-9.8263	-16.215
		221	-32.887	-43.765		221	-6.5642	-13.538		221	-10.403	-17.039
		220	-33.092	-44.033		220	-6.8959	-13.976		220	-11.019	-17.903
		219	-33.062	-43.967		219	-7.2122	-14.298		219	-11.729	-18.964
		218	-32.76	-43.628		218	-7.4065	-14.589		218	-12.483	-20.12
		217	-32.318	-43.026		217	-7.5302	-14.823		217	-13.355	-21.495
		216	-31.756	-42.318		216	-7.6399	-15.029		216	-14.369	-23.104
		215	-31.205	-41.577		215	-7.6921	-15.278		215	-15.559	-25.059
		214	-30.654	-40.958		214	-7.7495	-15.533		214	-16.909	-27.297
		213	-30.186	-40.402		213	-7.8463	-15.869		213	-18.506	-29.868
		212	-29.726	-39.842		212	-7.971	-16.114		212	-20.309	-32.823
		211	-29.291	-39.035		211	-8.0616	-16.229		211	-22.493	-36.666
		210	-28.701	-38.136		210	-8.0907	-16.293		210	-25.073	-41.233
		209	-27.829	-36.751		209	-8.0671	-16.016		209	-28.193	-46.859
		208	-26.132	-35.18		208	-7.8679	-15.433		208	-31.86	-52.508
		207	-23.816	-32.615		207	-7.5854	-14.227		207	-35.769	-58.266
		206	-20.99	-29.18		206	-7.0026	-12.577		206	-39.933	-62.921
		205	-17.608	-24.423		205	-6.169	-10.148		205	-44.012	-66.404
		204	-13.492	-19.009		204	-4.7394	-7.0872		204	-47.3	-67.01
		203	-9.0365	-13.279		203	-2.9349	-3.6155		203	-49.145	-63.706
		202	-4.5399	-7.7108		202	-0.91609	-0.022452		202	-49.628	-57.335
		201	-0.35995	-2.6236		201	1.2163	3.4276		201	-48.911	-48.889
		200	3.3455	1.6497		200	3.2514	6.5424		200	-47.225	-39.49
		199	6.3044	5.0257		199	5.0878	9.11		199	-44.978	-30.463
		198	8.4976	7.4932		198	6.6177	11.148		198	-42.56	-22.568

## Sheet: Fig 4b
Fig. 4b	FRAP of all protein condensates at 48 h
Time (s)	BSA	Fit curve BSA	b-lac	Fit curve b-lac	b-cas	a-lac	Fit curve a-lac	LT	GG	LYS	Fit curve LYS	CA	Fit curve CA	CATA	RNase A	Fit curve RNase A	Cyt c	Fit curve Cyt c	Ub	Fit curve Ub	Chymo	Fit curve Chymo	a-amy	Fit curve a-amy	Alb	Fit curve Alb	Hb	Fit curve Hb	Mb	Fit curve Mb	a-Syn	Tau
0	0	0	0	0	0	0	0	0	0	0	0	0	0	0	0	0	0	0	0	0	0	0	0	0	0	0	0	0	0	0.05775	0	0
1.001	0.16939	0.15062	0.03472	0.07464	-0.00772	0.15355	0.04759	0.00897	0	0.07489	0.0565	0.01268	0.000441994	0.04676	0.15254	0.15357	0.36366	0.33856	0.3895	0.44151	0.28671	0.11311	0.32913	0.24541	0.09596	0.09667	0.17431	0.19353	0.04962	0.08275	0.00397	-0.0116
2.2739	0.28159	0.28851	0.06862	0.11756	0.06006	0.01843	0.08409	0.02978	0.09359	0.0785	0.0902	0.00182	0.00291	0.12286	0.30049	0.30948	0.45941	0.46661	0.49256	0.61845	0.34944	0.18743	0.32418	0.33236	0.08128	0.16497	0.28464	0.30053	0.10168	0.11037	0.04688	0.03119
3.275	0.35349	0.36778	0.09412	0.14261	0.07645	0.06525	0.10751	0.05932	0.07341	0.07957	0.1104	0.00318	0.00666	0.16064	0.4208	0.40055	0.56509	0.52534	0.75542	0.67288	0.37526	0.23111	0.4692	0.37714	0.1567	0.20548	0.35922	0.34758	0.11975	0.13016	0.0426	0.03008
4.2751	0.39933	0.42989	0.13138	0.16352	0.04477	0.04125	0.12813	0.04731	0.05974	0.08974	0.12757	0.03036	0.01207	0.1693	0.48074	0.47172	0.62726	0.56751	0.72274	0.70301	0.40744	0.26739	0.36733	0.41211	0.249	0.23913	0.39623	0.37945	0.16293	0.14858	0.04612	0.05834
5.2752	0.46338	0.47981	0.1139	0.18164	0.11776	0.26565	0.14676	0.06414	0.07074	0.08862	0.14269	0.01993	0.01912	0.14411	0.49913	0.52849	0.45767	0.59986	0.75289	0.7218	0.39881	0.29854	0.48534	0.44094	0.26234	0.26797	0.39275	0.40252	0.1722	0.16583	0.06635	0.05739
6.2752	0.53269	0.52074	0.15705	0.1977	0.13584	0.07796	0.16384	0.04805	0.08499	0.15607	0.1563	0.01498	0.02765	0.07479	0.59038	0.57459	0.57534	0.62574	0.71884	0.73448	0.41286	0.32586	0.42183	0.46552	0.28607	0.29317	0.45139	0.42002	0.19873	0.18205	0.05327	0.03911
7.2753	0.55265	0.55489	0.16255	0.21216	0.07405	0.23176	0.17965	0.07697	0.05506	0.18418	0.16871	0.04287	0.03747	0.09401	0.61712	0.61267	0.7138	0.64709	0.72202	0.74356	0.39493	0.3502	0.45043	0.48697	0.34158	0.31552	0.47149	0.43375	0.20053	0.19735	0.06155	0.04006
8.2754	0.61787	0.58378	0.17531	0.22535	0.12165	0.14425	0.19442	0.07504	0.09434	0.18543	0.18016	0.02854	0.04831	0.10826	0.66524	0.64456	0.67066	0.6651	0.79611	0.75032	0.38565	0.37213	0.38797	0.50599	0.32648	0.33556	0.39254	0.44482	0.20212	0.21183	0.07949	0.05444
9.2754	0.62371	0.60854	0.19373	0.23747	0.15489	0.23769	0.20828	0.08327	0.12435	0.20303	0.1908	0.06245	0.05991	0.17257	0.66185	0.67161	0.63385	0.68056	0.7538	0.75554	0.42488	0.39205	0.47331	0.52309	0.34818	0.3537	0.49537	0.45395	0.23536	0.22555	0.08781	0.05298
10.2747	0.64589	0.62997	0.20979	0.24869	0.14141	0.14886	0.22135	0.09384	0.08693	0.18233	0.20076	0.06199	0.07198	0.19659	0.6578	0.69479	0.6705	0.69401	0.85852	0.75967	0.40318	0.41029	0.57537	0.53861	0.36168	0.37022	0.51935	0.46159	0.23758	0.23857	0.08276	0.08196
11.2747	0.65617	0.64871	0.20643	0.25915	0.14667	0.28102	0.23374	0.06788	0.12313	0.20952	0.21013	0.06201	0.08428	0.14267	0.67848	0.71489	0.70812	0.70588	0.77717	0.76301	0.45048	0.42712	0.54448	0.55283	0.42531	0.38539	0.48175	0.4681	0.241	0.25098	0.09864	0.05406
12.2748	0.66658	0.66523	0.21547	0.26894	0.16707	0.30323	0.24552	0.1101	0.10272	0.21489	0.21899	0.05841	0.09658	0.13308	0.72705	0.73246	0.69998	0.71643	0.83155	0.76576	0.44291	0.4427	0.4931	0.56595	0.45013	0.39937	0.4629	0.4737	0.28765	0.2628	0.07343	0.09259
13.2749	0.72721	0.6799	0.21892	0.27816	0.1749	0.31518	0.25675	0.10029	0.12026	0.26332	0.2274	0.04827	0.10869	0.19278	0.75915	0.74793	0.68713	0.7259	0.79759	0.76806	0.45314	0.4572	0.55887	0.57812	0.44252	0.41233	0.49221	0.47858	0.2716	0.27408	0.10727	0.08473
14.2749	0.70515	0.69301	0.23911	0.28686	0.17366	0.31927	0.26748	0.109	0.08649	0.25441	0.2354	0.0899	0.12045	0.23417	0.76881	0.76164	0.81685	0.73446	0.75726	0.77001	0.47184	0.47075	0.58215	0.58946	0.41201	0.42438	0.47111	0.48286	0.27862	0.28486	0.11754	0.07445
15.275	0.67306	0.70479	0.25048	0.29509	0.20114	0.18528	0.27776	0.10767	0.07491	0.25487	0.24303	0.10143	0.13175	0.17271	0.78032	0.77388	0.68115	0.74224	0.73702	0.77168	0.47221	0.48345	0.63299	0.60008	0.45255	0.43563	0.45143	0.48666	0.28715	0.29517	0.12493	0.04198
16.2751	0.75368	0.71543	0.2387	0.30291	0.18214	0.17166	0.28762	0.10366	0.12886	0.24634	0.25034	0.12442	0.14252	0.16519	0.80528	0.78485	0.78195	0.74936	0.76466	0.77313	0.50529	0.4954	0.59955	0.61006	0.46424	0.44616	0.48311	0.49004	0.32183	0.30506	0.09448	0.10638
17.2751	0.72439	0.7251	0.27646	0.31036	0.17684	0.31831	0.2971	0.1313	0.09317	0.24777	0.25734	0.13288	0.1527	0.2012	0.82102	0.79476	0.82424	0.7559	0.78137	0.77439	0.51053	0.50666	0.6432	0.61947	0.54212	0.45606	0.49117	0.49308	0.30432	0.31453	0.08431	0.07326
18.2752	0.69069	0.73391	0.2812	0.31746	0.18371	0.3842	0.30623	0.11063	0.07861	0.26487	0.26407	0.1373	0.16227	0.1629	0.78475	0.80373	0.77967	0.76193	0.76308	0.7755	0.46916	0.51731	0.61075	0.62838	0.47712	0.46538	0.51586	0.49582	0.3477	0.32363	0.12025	0.06869
19.2753	0.72761	0.74198	0.27831	0.32426	0.16212	0.36209	0.31504	0.14382	0.1025	0.24827	0.27055	0.15422	0.17122	0.22002	0.76913	0.81189	0.8445	0.76753	0.73171	0.77648	0.52135	0.5274	0.61147	0.63683	0.46761	0.47417	0.51974	0.49831	0.33414	0.33237	0.13932	0.04966
20.2753	0.75047	0.74939	0.28015	0.33076	0.11377	0.39216	0.32353	0.13275	0.18596	0.3	0.27679	0.17473	0.17957	0.16025	0.83155	0.81935	0.89975	0.77272	0.88082	0.77735	0.52996	0.53699	0.65162	0.64486	0.52565	0.48249	0.48616	0.50057	0.33428	0.34077	0.09747	0.08703
21.2754	0.72653	0.75622	0.29249	0.33701	0.08881	0.3792	0.33175	0.12266	0.12275	0.28231	0.28282	0.1713	0.18732	0.16606	0.8577	0.82619	0.83042	0.77758	0.84041	0.77813	0.49926	0.5461	0.61984	0.65252	0.51066	0.49038	0.45598	0.50265	0.34878	0.34886	0.13369	0.07319
22.2745	0.74175	0.76253	0.28146	0.343	0.09634	0.43052	0.33969	0.14251	0.12219	0.29551	0.28864	0.20043	0.19451	0.20678	0.8572	0.83248	0.824	0.78211	0.83404	0.77884	0.53459	0.55479	0.74713	0.65982	0.46376	0.49787	0.46456	0.50455	0.31484	0.35665	0.1271	0.07823
23.2746	0.79661	0.7684	0.28708	0.34877	0.15392	0.34722	0.34739	0.12401	0.16897	0.30518	0.29428	0.2614	0.20116	0.221	0.86204	0.83829	0.85202	0.78637	0.87545	0.77948	0.55558	0.56308	0.62909	0.66682	0.48284	0.50499	0.53502	0.50631	0.33376	0.36417	0.13726	0.08091
24.2747	0.78885	0.77385	0.28351	0.35434	0.14876	0.31424	0.35485	0.13711	0.08933	0.27222	0.29975	0.2669	0.20732	0.22784	0.85897	0.84366	0.84353	0.79037	0.77097	0.78006	0.51962	0.57102	0.68318	0.67352	0.52102	0.51178	0.50085	0.50793	0.36929	0.37142	0.08328	0.07351
25.2747	0.76486	0.77893	0.27456	0.35971	0.15162	0.36658	0.36209	0.1327	0.14039	0.28538	0.30504	0.29938	0.213	0.2395	0.87414	0.84865	0.7537	0.79415	0.78593	0.78059	0.55677	0.57861	0.66118	0.67995	0.51625	0.51826	0.53588	0.50944	0.38537	0.37842	0.1145	0.0765
26.2748	0.79453	0.78367	0.32718	0.36489	0.21781	0.4499	0.36913	0.10338	0.20031	0.28554	0.31019	0.29451	0.21825	0.28556	0.8612	0.85329	0.76599	0.79771	0.75592	0.78107	0.53582	0.58589	0.67381	0.68613	0.4931	0.52446	0.48168	0.51084	0.37644	0.38518	0.1262	0.07981
27.275	0.79018	0.78812	0.3031	0.3699	0.23527	0.41065	0.37596	0.12533	0.16506	0.28448	0.31519	0.21753	0.2231	0.23339	0.87821	0.85762	0.87635	0.80109	0.77287	0.78151	0.55152	0.59288	0.75705	0.69209	0.52374	0.53038	0.50499	0.51215	0.37267	0.39172	0.12018	0.04788
28.275	0.77289	0.79229	0.3405	0.37475	0.23394	0.33894	0.38261	0.11497	0.15995	0.29573	0.32005	0.25965	0.22758	0.2931	0.83065	0.86166	0.82279	0.80429	0.86062	0.78192	0.53913	0.5996	0.67929	0.69782	0.55961	0.53606	0.47612	0.51337	0.37859	0.39804	0.12465	0.09295
29.2751	0.75725	0.79621	0.32562	0.37945	0.19223	0.29043	0.38908	0.14279	0.22422	0.29099	0.32478	0.25599	0.23172	0.27526	0.84781	0.86545	0.88297	0.80733	0.88055	0.7823	0.49789	0.60606	0.66263	0.70336	0.57294	0.54151	0.50274	0.51452	0.38035	0.40417	0.14396	0.09258
30.2752	0.77649	0.79991	0.31357	0.38401	0.16789	0.40599	0.39539	0.16568	0.14249	0.29734	0.32939	0.29411	0.23555	0.19184	0.81854	0.869	0.79135	0.81022	0.82805	0.78265	0.56251	0.61228	0.64256	0.7087	0.54328	0.54674	0.53147	0.51559	0.40283	0.41009	0.11918	0.07072
31.2753	0.80107	0.80339	0.35002	0.38843	0.19752	0.32972	0.40153	0.1532	0.17392	0.31341	0.33388	0.25378	0.23909	0.29152	0.86137	0.87235	0.82671	0.81298	0.87332	0.78297	0.556	0.61828	0.70402	0.71387	0.60854	0.55176	0.48667	0.51661	0.38776	0.41584	0.11591	0.09962
32.2753	0.75978	0.80669	0.37275	0.39272	0.16893	0.42308	0.40751	0.16678	0.22373	0.32237	0.33826	0.31878	0.24236	0.19563	0.86664	0.87549	0.85	0.81561	0.81286	0.78328	0.55194	0.62406	0.76033	0.71887	0.58753	0.5566	0.45516	0.51756	0.43394	0.42141	0.12908	0.07983
33.2754	0.83758	0.80981	0.36842	0.39689	0.14166	0.36001	0.41335	0.14716	0.2184	0.31358	0.34254	0.27042	0.2454	0.21805	0.87897	0.87846	0.84061	0.81812	0.76431	0.78356	0.5906	0.62965	0.71075	0.72372	0.53045	0.56126	0.47052	0.51846	0.3988	0.42682	0.12065	0.09534
34.2745	0.79518	0.81276	0.35844	0.40095	0.11564	0.33341	0.41905	0.15429	0.26292	0.33629	0.34671	0.24617	0.24821	0.18517	0.88987	0.88126	0.92093	0.82052	0.81543	0.78382	0.58161	0.63505	0.79895	0.72841	0.61451	0.56574	0.4683	0.51931	0.43529	0.43206	0.15623	0.13042
35.2746	0.83093	0.81556	0.34435	0.4049	0.14294	0.41636	0.42462	0.16284	0.18036	0.33335	0.35079	0.29689	0.25082	0.25482	0.89649	0.88391	0.79183	0.82283	0.76811	0.78407	0.61006	0.64027	0.73646	0.73297	0.57453	0.57008	0.45414	0.52012	0.4346	0.43715	0.11414	0.07984
36.2747	0.82517	0.81823	0.36073	0.40874	0.15333	0.40603	0.43005	0.14041	0.19193	0.31853	0.35477	0.26823	0.25325	0.21338	0.89417	0.88642	0.79295	0.82503	0.81827	0.7843	0.58869	0.64533	0.8093	0.73739	0.57486	0.57426	0.45096	0.52088	0.44859	0.4421	0.13455	0.13652
37.2747	0.84044	0.82076	0.36354	0.41248	0.11177	0.49269	0.43537	0.14431	0.1839	0.30215	0.35867	0.23349	0.25551	0.19785	0.88231	0.88881	0.86941	0.82715	0.83076	0.78452	0.60233	0.65023	0.71643	0.74169	0.57606	0.5783	0.49714	0.52161	0.45792	0.4469	0.13186	0.13522
38.2748	0.80229	0.82318	0.36579	0.41613	0.07926	0.35439	0.44057	0.14563	0.24753	0.32076	0.36249	0.29093	0.25761	0.25413	0.86566	0.89107	0.88201	0.82919	0.74009	0.78472	0.62609	0.65498	0.7802	0.74587	0.52847	0.58599	0.5296	0.5223	0.41126	0.45158	0.1097	0.1314
39.2749	0.82932	0.82548	0.37792	0.4197	0.16984	0.40095	0.44565	0.14328	0.21236	0.31713	0.36622	0.27713	0.25956	0.18258	0.87409	0.89323	0.87196	0.83115	0.77583	0.78492	0.63464	0.65958	0.72075	0.74994	0.57535	0.58965	0.49849	0.52296	0.39353	0.45613	0.12286	0.09724
40.2749	0.82405	0.82768	0.39566	0.42317	0.11051	0.38632	0.45063	0.16709	0.26518	0.31459	0.36988	0.27226	0.26139	0.3258	0.90472	0.89528	0.91403	0.83304	0.84278	0.7851	0.59802	0.66405	0.79321	0.75391	0.59059	0.5932	0.55257	0.52358	0.42576	0.46055	0.11557	0.09865
41.275	0.84935	0.82978	0.36261	0.42656	0.10417	0.45879	0.4555	0.16926	0.24103	0.31199	0.37347	0.2531	0.26309	0.20572	0.90224	0.89723	0.85564	0.83486	0.75204	0.78527	0.62904	0.66839	0.81237	0.75777	0.59738	0.59664	0.5203	0.52418	0.44545	0.46486	0.11856	0.12531
42.2751	0.85013	0.8318	0.38172	0.42987	0.14896	0.44754	0.46027	0.17123	0.21449	0.31039	0.37698	0.25369	0.26469	0.25632	0.90309	0.8991	0.87495	0.83661	0.81239	0.78543	0.64846	0.67261	0.80107	0.76153	0.55307	0.59997	0.50666	0.52476	0.45135	0.46906	0.12153	0.14731
43.2752	0.83873	0.83372	0.39494	0.43311	0.18429	0.45158	0.46494	0.17978	0.26728	0.33911	0.38042	0.3242	0.26618	0.19819	0.90441	0.90088	0.86242	0.8383	0.80654	0.78559	0.63062	0.67671	0.78675	0.7652	0.61487	0.60321	0.56801	0.52583	0.49102	0.47314	0.15207	0.13442
44.2753	0.84426	0.83557	0.38978	0.43628	0.15233	0.43361	0.46952	0.18552	0.23346	0.3587	0.3838	0.31542	0.26757	0.29791	0.8808	0.90258	0.85546	0.83994			0.65267	0.68069	0.75886	0.76878	0.54953	0.60636	0.50132	0.52633	0.48576	0.47713	0.1831	0.12291
45.2754	0.84838	0.83734	0.41589	0.43937	0.15449	0.44028	0.47401	0.17505	0.17181	0.33629	0.38712	0.31424	0.26888	0.2362	0.9133	0.90421	0.84494	0.84152			0.64555	0.68457	0.8028	0.77228	0.5926	0.60941	0.53258	0.52681	0.44875	0.48101	0.15707	0.13931
46.2754	0.84982	0.83904	0.38711	0.4424	0.16645	0.41825	0.47841	0.15016	0.20538	0.3647	0.39037	0.31649	0.27011	0.27048	0.91269	0.90577	0.87631	0.84305			0.62613	0.68835	0.73008	0.77569	0.55667	0.61238	0.60457	0.52727	0.49038	0.4848	0.16417	0.15547
47.2746	0.83094	0.84067	0.42004	0.44536	0.11417	0.43858	0.48273	0.16286	0.19638	0.37614	0.39356	0.31843	0.27126	0.25138	0.89107	0.90726	0.93067	0.84452			0.63008	0.69203	0.71287	0.77903	0.61735	0.61527	0.57489	0.52772	0.4694	0.48849	0.14853	0.16584
48.2746	0.84046	0.84224	0.40553	0.44827	0.1501	0.45637	0.48697	0.15381	0.21512	0.37414	0.40281	0.31764	0.27235	0.1939	0.88769	0.9087	0.81938	0.84596			0.68712	0.69562	0.83867	0.78229	0.55308	0.61808	0.55949	0.52814	0.45718	0.49209	0.15481	0.11363
49.2747	0.80854	0.84375	0.4196	0.45111	0.12137	0.45726	0.49112	0.16919	0.19866	0.41271	0.40578	0.32921	0.27337	0.24498	0.91485	0.91008	0.89579	0.84735			0.65296	0.69911	0.79032	0.78548	0.62497	0.62082	0.60044	0.52855	0.48742	0.49561	0.19273	0.17488
50.2748	0.84963	0.84521	0.42706	0.4539	0.15347	0.47795	0.49521	0.16629	0.23922	0.4094	0.40871	0.30564	0.27433	0.27241	0.91634	0.9114	0.9208	0.84869			0.62215	0.70253	0.75155	0.7886	0.61184	0.62349	0.56358	0.52895	0.48559	0.49905	0.18941	0.13303
51.2748	0.86931	0.84661	0.42297	0.45663	0.20272	0.49106	0.49922	0.15487	0.21594	0.41913	0.41159	0.28389	0.27523	0.35842	0.91668	0.91268	0.94007	0.85			0.66884	0.70585	0.77441	0.79166	0.65953	0.62608	0.56487	0.5297	0.50864	0.50241	0.15133	0.09772
52.2749	0.839	0.84796	0.41302	0.4593	0.17693	0.54263	0.50315	0.14649	0.27587	0.45034	0.41442	0.29565	0.27609	0.17585	0.91041	0.9139	0.84919	0.85127			0.69152	0.7091	0.78088	0.79465	0.61153	0.62862	0.55632	0.53005	0.50231	0.50569	0.16031	0.12644
53.275	0.87225	0.84927	0.41778	0.46193	0.15857	0.55645	0.50702	0.15639	0.25686	0.41876	0.41721	0.30602	0.2769	0.28981	0.92512	0.91508	0.89849	0.8525			0.67186	0.71228	0.82752	0.79758	0.62392	0.63108			0.47821	0.5089	0.15267	0.11778
54.275	0.86519	0.85053	0.4343	0.4645	0.14073	0.60288	0.51082	0.15897	0.23344	0.44795	0.41995	0.313	0.27766	0.28204	0.92442	0.91622	0.92661	0.8537			0.65917	0.71538	0.82602	0.80046	0.6482	0.63349			0.4848	0.51203	0.15517	0.13456
55.2751	0.8389	0.85174	0.44106	0.46703	0.22137	0.61344	0.51456	0.1882	0.24239	0.46418	0.42265	0.30854	0.27838	0.23239	0.92569	0.91732	0.86293	0.85486			0.71823	0.7184	0.83632	0.80327	0.61508	0.63584			0.51587	0.51509	0.17391	0.12633
56.2752	0.84015	0.85292	0.4624	0.46951	0.14157	0.53733	0.51823	0.19475	0.25045	0.4411	0.42531	0.29335	0.27906	0.29936	0.90631	0.91838	0.83008	0.856			0.6849	0.72137	0.75869	0.80603	0.65428	0.63814			0.50953	0.51809	0.15635	0.10904
57.2752	0.8452	0.85406	0.44502	0.47195	0.16402	0.62293	0.52185	0.17252	0.29714	0.46849	0.42792	0.29544	0.27971	0.20496	0.92465	0.9194	0.95108	0.8571			0.69211	0.72426	0.75862	0.80874	0.58721	0.64038			0.49108	0.52103	0.16993	0.07758
58.2753	0.81573	0.85516	0.43176	0.47434	0.14734	0.56377	0.5254	0.16726	0.19642	0.47172	0.43304	0.29283	0.28033	0.25945	0.932	0.92038	0.88396	0.85817			0.71219	0.72709	0.78884	0.8114	0.58393	0.64257			0.45893	0.5239	0.20562	0.14822
59.2754	0.84475	0.85623	0.44398	0.47669	0.12063	0.48201	0.52889	0.17837	0.253	0.44857	0.43555	0.28155	0.28091	0.28173	0.92741	0.92134	0.84366	0.85922			0.72842	0.72987	0.88899	0.81401	0.64482	0.64471			0.52434	0.52671	0.17056	0.10165
60.2755	0.83229	0.85726	0.46444	0.479	0.19455	0.56928	0.53233	0.19928	0.20183	0.41411	0.43801	0.29777	0.28146	0.25873	0.9148	0.92226	0.88473	0.86024			0.70303	0.73258	0.78621	0.81657	0.63991	0.6468			0.51769	0.52946	0.20055	0.10554
61.2746	0.83924	0.85826	0.45756	0.48127	0.15931	0.57609	0.53572	0.17866	0.31129	0.43509	0.44045	0.26075	0.28199	0.27807	0.95269	0.92315	0.85251	0.86123			0.7134	0.73523	0.86894	0.81908	0.65127	0.64884			0.53243	0.53215	0.17464	0.15386
62.2746	0.89	0.85923	0.45891	0.4835	0.12784	0.56289	0.53905	0.20745	0.23612	0.46139	0.44284	0.30061	0.28249	0.3201	0.93999	0.92401	0.90809	0.8622			0.70672	0.73783	0.83103	0.82155	0.61678	0.65084			0.48797	0.53479	0.18709	0.14534
63.2747	0.90445	0.86017	0.45298	0.4857	0.13743	0.56591	0.54233	0.20722	0.20993	0.45116	0.44521	0.27799	0.28296	0.20693	0.92514	0.92485	0.94834	0.86315			0.72993	0.74038	0.87086	0.82398	0.65711	0.6528			0.52152	0.53737	0.15877	0.11306
64.2748	0.88169	0.86108	0.46752	0.48786	0.16547	0.56236	0.54556	0.18709	0.25687	0.45707	0.44754	0.29778	0.28342	0.21819	0.90357	0.92566	0.92235	0.86407			0.75178	0.74288	0.85456	0.82636	0.67794	0.65472			0.56434	0.53991	0.15079	0.1756
65.275	0.88316	0.86197	0.44394	0.48998	0.13298	0.53621	0.54874	0.16136	0.20926	0.45717	0.44984	0.3064	0.28385	0.22921	0.91046	0.92644	0.93103	0.86497			0.71073	0.74533	0.77038	0.82871	0.66003	0.65659			0.56304	0.54239	0.15799	0.17087
66.275	0.85474	0.86283	0.49716	0.49207	0.14829	0.49736	0.55187	0.17216	0.19815	0.4705	0.45211	0.30595	0.28426	0.26838			0.85139	0.86585			0.7325	0.74773	0.82802	0.83101	0.6284	0.65843			0.52828	0.54483	0.16025	0.16428
67.2751	0.84949	0.86367	0.49526	0.49412	0.16204	0.57588	0.55496	0.18715	0.28227	0.45165	0.45435	0.28191	0.28465	0.23196			0.83822	0.86671			0.75419	0.75008	0.83905	0.83328	0.61928	0.66023			0.51211	0.54721	0.19223	0.13074
68.2752	0.85457	0.86448	0.48493	0.49615	0.16633	0.56959	0.558	0.21011	0.21566	0.45857	0.45657	0.28025	0.28503	0.32011			0.86278	0.86755			0.74135	0.75239	0.88449	0.83771	0.61345	0.66199			0.55105	0.54956	0.18554	0.15449
69.2752	0.87549	0.86527	0.49565	0.49814	0.18304	0.515	0.561	0.1834	0.19621	0.46944	0.45875	0.31691	0.28538	0.31123			0.89071	0.86838			0.74198	0.75465	0.81975	0.83987	0.68491	0.66372			0.54398	0.55185	0.17311	0.19337
70.2753	0.8744	0.86604	0.46369	0.5001	0.21978	0.62447	0.56395	0.17894	0.21373	0.46498	0.4609	0.29792	0.28573	0.27549			0.82673	0.86918			0.75031	0.75687	0.8385	0.84199	0.69668	0.66541			0.53049	0.55411	0.18766	0.17681
71.2754	0.86688	0.86679	0.50362	0.50203	0.20203	0.63355	0.56686	0.19337	0.24849	0.48265	0.46303	0.32699	0.28605	0.26146			0.82008	0.86997			0.76156	0.75906	0.79766	0.84409	0.67435	0.66707			0.52659	0.55632	0.16177	0.15084
72.2754	0.8788	0.86752	0.48558	0.50393	0.18373	0.58865	0.56974	0.19725	0.24807	0.46016	0.46513	0.30505	0.28637	0.29318			0.90493	0.87074			0.73248	0.7612	0.90663	0.84614	0.64663	0.6687			0.55189	0.55849	0.17277	0.11977
73.2746			0.46074	0.50581	0.1875	0.57266	0.57256	0.2066	0.25513	0.46754	0.4672	0.28764	0.28667	0.24937			0.83274	0.87149			0.76004	0.7633	0.88161	0.84817	0.62206	0.67029			0.53818	0.56062	0.18725	0.16637
74.2746			0.4959	0.50765	0.23026	0.57046	0.57536	0.18479	0.24545	0.47521	0.46925	0.29005	0.28695	0.28528			0.8342	0.87223			0.733	0.76537	0.85148	0.85017	0.70316	0.67186			0.548	0.56271	0.18499	0.16987
75.2747			0.49889	0.50948	0.21317	0.57139	0.57811	0.2088	0.25368	0.49894	0.47128	0.29399	0.28723	0.21169							0.77359	0.7674	0.88658	0.85214	0.68542	0.6734			0.55103	0.56477	0.20782	0.16621
76.2748			0.52968	0.51127	0.15648	0.6292	0.58083	0.19681	0.30669	0.47192	0.47328			0.23686							0.75182	0.76939	0.83413	0.85409	0.72143	0.67491			0.60397	0.56679	0.20769	0.15482
77.2749			0.52652	0.51304	0.15929	0.63773	0.58351	0.22299	0.2806	0.47869	0.47526										0.75897	0.77135	0.87452	0.856	0.68086	0.67639			0.5421	0.56877	0.14545	0.19046
78.275			0.52846	0.51478	0.16023	0.54672	0.58616	0.18307	0.26875	0.48735	0.47721										0.75196	0.77328	0.85754	0.85788	0.63285	0.67784			0.61168	0.57072	0.16212	0.10741
79.2751			0.51157	0.5165	0.1495	0.61121	0.58877	0.20525	0.26484	0.46184	0.47914										0.75364	0.77517	0.82766	0.85974	0.69563	0.67927			0.60344	0.57263	0.1854	0.14814
80.2751			0.52824	0.5182	0.19609	0.61192	0.59134	0.20909	0.27624	0.48763	0.48105										0.74815	0.77703	0.86942	0.86158	0.66799	0.68068			0.60119	0.57452	0.16499	0.18971
81.2752			0.52624	0.51987	0.20306	0.61237	0.59389	0.22525	0.26368	0.47781	0.48293										0.77846	0.77887	0.89305	0.86339	0.70185	0.68206			0.57771	0.57637	0.14493	0.16011
82.2753			0.53249	0.52153	0.18286	0.56212	0.5964	0.2309	0.29263	0.48037	0.4848										0.80204	0.78067	0.87987	0.86517	0.64923	0.68341			0.60082	0.57818	0.14995	0.11037
83.2753			0.53096	0.52315		0.635	0.59888	0.19639	0.2669	0.4871	0.48664										0.76404	0.78244	0.88577	0.86693	0.70607	0.68474			0.58777	0.57997	0.16575	0.15303
84.2746			0.51616	0.52476		0.56475	0.60132	0.21489		0.48476	0.48847										0.73801	0.78418	0.87192	0.86867	0.65233	0.68605			0.59669	0.58173	0.1887	--
85.2746			0.54746	0.52635		0.57492	0.60374	0.20273		0.53125	0.49027										0.77597	0.7859	0.87752	0.87038	0.65988	0.68734			0.61848	0.58346	0.20561	0.17758
86.2747			0.53183	0.52791		0.53704	0.60613	0.21368		0.50139	0.49206										0.79336	0.78759	0.84656	0.87207	0.68042	0.68861			0.57444	0.58516	0.14865	0.14604
87.2748			0.55062	0.52946		0.66179	0.60849	0.22531		0.51176	0.49382										0.76278	0.78926	0.87269	0.87374	0.6981	0.68985			0.60112	0.58684	0.18024	0.19374
88.2749			0.5582	0.53099		0.57567	0.61082	0.19966		0.52491	0.49557										0.77407	0.7909	0.86278	0.87539	0.74353	0.69108			0.66056	0.58849	0.19561	0.1462
89.2749			0.56609	0.53249		0.54524	0.61312	0.22539		0.50219	0.49729										0.72953	0.79251	0.83852	0.87702	0.67821	0.69228			0.58691	0.59011	0.1739	0.18345
90.275			0.5237	0.53398		0.55259	0.6154	0.2135		0.49485	0.5007										0.81235	0.7941	0.90274	0.87862	0.77007	0.69347			0.59317	0.5917	0.16441	0.20496
91.2751			0.54874	0.53545		0.58085	0.61765	0.20946		0.48893	0.50237										0.77462	0.79566	0.89947	0.88021	0.6996	0.69464			0.67392	0.59328	0.15792	0.18711
92.2752			0.58894	0.53691		0.6518	0.61987	0.24235		0.50492	0.50403										0.76954	0.79721	0.85855	0.88178	0.72563	0.69579			0.59765	0.59482	0.18884	0.17876
93.2753			0.57648	0.53834				0.23355		0.51369	0.50567										0.74971	0.79873	0.8678	0.88333	0.70239	0.69692			0.6254	0.59635	0.18156	0.15733
94.2754			0.55261	0.53976				0.22696		0.49616	0.50729										0.73554	0.80022	0.8841	0.88486	0.71958	0.69803			0.62652	0.59785	0.17445	0.18601
95.2754			0.59782	0.54116				0.21609		0.50807	0.5089										0.78928	0.8017	0.88245	0.88637	0.74524	0.69913			0.64314	0.59932	0.16526	0.1652
96.2746			0.58233	0.54254				0.21787		0.5115	0.51049										0.78353	0.80315	0.87365	0.88786	0.68423	0.70021			0.62044	0.60078	0.16674	0.12699
97.2746			0.58033	0.54391				0.21866		0.53636	0.51206										0.79935	0.80459	0.85723	0.88934	0.71657	0.70127			0.63764	0.60221	0.16024	0.11035
98.2747			0.59974	0.54526				0.20964		0.51007	0.51362										0.78555	0.806	0.88875	0.8908	0.71678	0.70232			0.59316	0.60362	0.1947	0.15868
99.2748			0.59115	0.5466				0.23168		0.52442	0.51517										0.81789	0.8074	0.90697	0.89367	0.72262	0.70336			0.58923	0.60501	0.19787	0.13682
100.275			0.5855	0.54792				0.23788		0.52985	0.5167										0.79853	0.80878	0.86451	0.89508	0.69995	0.70437			0.59119	0.60639	0.14098	0.19022
101.275			0.60095	0.54923				0.2468		0.52981	0.51822										0.78178	0.81013	0.87792	0.89647	0.75816	0.70538			0.60769	0.60774	0.17162	0.23266
102.275			0.59278	0.55052				0.23652		0.53753	0.51972										0.8319	0.81147	0.91368	0.89785	0.69378	0.70637			0.65653	0.60907	0.16958	0.1487
103.275			0.55581	0.5518				0.2257		0.50637	0.5212										0.82862	0.81279	0.92447	0.89922	0.68562	0.7083			0.65686	0.61038	0.18286	0.14702
104.275			0.58893	0.55306				0.23868		0.53226	0.52414										0.85367	0.8141	0.85538	0.90057	0.74126	0.70925			0.60162	0.61295	0.15563	0.20037
105.275			0.61585	0.55431				0.23512		0.51007	0.52702										0.87141	0.81538	0.93706	0.9019	0.72493	0.71019			0.65681	0.61421	0.15293	0.16515
106.275			0.62404	0.55555				0.23269		0.49707	0.52844										0.80313	0.81665	0.86923	0.90322	0.76832	0.71111			0.61238	0.61546	0.15291	0.15926
107.275			0.58022	0.55677				0.23343		0.51437	0.52985										0.75124	0.8179	0.885	0.90453	0.71137	0.71291			0.6252	0.61668	0.18166	0.1431
108.275			0.57449	0.55798				0.23827		0.52988	0.53124										0.84098	0.81914	0.92648	0.9071	0.71785	0.7138			0.61328	0.61789	0.20026	0.139
109.275			0.57426	0.55918				0.23636		0.53413	0.53262										0.82315	0.82036	0.88646	0.90962	0.69795	0.71467			0.65268	0.62025	0.17798	0.16279
110.275			0.60777	0.56036				0.23296		0.53883	0.534										0.85213	0.82157	0.96043	0.91086	0.71966	0.71553			0.67086	0.62141	0.19224	0.16545
111.275			0.56116	0.56153				0.23608		0.52832	0.53535										0.84541	0.82276	0.91216	0.91209	0.7408	0.71638			0.63584	0.62256	0.1828	0.15251
112.275			0.57512	0.56269				0.24694		0.51397	0.5367										0.86723	0.82393	0.92173	0.9133		0.71722			0.67203	0.62369	0.13984	0.17625
113.275			0.56299	0.56384				0.24458													0.82012	0.82509	0.89324	0.91451					0.65033	0.6248	0.14672	0.19625
114.275			0.57358	0.56498				0.24051													0.83486	0.82624	0.94185	0.9157					0.65956	0.62699	0.16079	0.18916
115.275			0.56299	0.5661				0.24912													0.8469	0.82737	0.90163	0.91688					0.66748	0.62806	0.22368	0.15287
116.275			0.56161	0.56721				0.24966													0.86152	0.82849	0.88511	0.91805					0.65748	0.62912	0.18929	0.16425
117.275			0.57209	0.56832				0.25327													0.84347	0.8296	0.93082	0.9192					0.64286	0.63017	0.19751	0.18826
118.275			0.61781	0.56941				0.24557													0.82308	0.83069	0.93226	0.92035					0.6462	0.6312	0.16514	0.23772
119.275			0.60027	0.57049				0.24522													0.82414	0.83177	0.91726	0.92148					0.65645	0.63222	0.20629	0.17609
120.275			0.59856	0.57156																	0.78395	0.83284	0.90951	0.92261					0.66294	0.63322	0.18358	0.19743
121.275			0.61427	0.57262																	0.87208	0.83389	0.92945	0.92372					0.64749	0.63422	0.15713	0.18436
122.275			0.60406	0.57367																	0.86485	0.83493	0.94817	0.92483					0.65923	0.6352	0.19032	0.18434
123.275			0.60237	0.57471																	0.83171	0.83596	0.94558	0.92592					0.65787	0.63617	0.21974	0.20972
124.275			0.61537	0.57574																	0.85368	0.83698	0.95849	0.927					0.65408	0.63713	0.17428	0.19269
125.275			0.61387	0.57676																	0.86909	0.83799	0.91067	0.92808					0.65752	0.63901	0.17459	0.15599
126.275			0.61797	0.57777																	0.91181	0.83899	0.93548	0.92914					0.66467	0.63994	0.20634	0.24585
127.275			0.62013	0.57877																	0.90189	0.83997	0.94985	0.93124					0.63621	0.64085	0.18651	0.17474
128.275			0.62334	0.57976																	0.86909	0.84094	0.90392	0.93228					0.63853	0.64175	0.20587	0.17618
129.275			0.61113	0.58075																	0.84658	0.84191	0.90439	0.9333					0.63613	0.64264	0.21693	0.15346
130.275			0.61932	0.58172																	0.9059	0.84286	0.92004	0.93432					0.65931	0.64353	0.19347	0.23131
131.275			0.62663	0.58268																	0.87792	0.8438	0.90172	0.93633					0.62338	0.6444	0.19914	0.17915
132.275			0.62993	0.58364																	0.85839	0.84473	0.9419	0.93732					0.63232	0.64526	0.21008	0.20312
133.275			0.61398	0.58459																	0.89702	0.84566	0.89906	0.93831					0.62602	0.64611	0.20434	0.18853
134.275			0.61015	0.58553																	0.8718	0.84657							0.64415	0.64696	0.19319	0.13403
135.275			0.60125	0.58646																	0.93288	0.84747							0.65323	0.64779	0.17768	0.15037
136.275			0.60418	0.58738																	0.91861	0.84836							0.63108	0.64861	0.19603	0.17974
137.275			0.62589	0.5883																	0.92794	0.84925							0.65028	0.64943	0.16414	0.17447
138.275			0.61094	0.5892																	0.89335	0.85012							0.64975	0.65023	0.18435	0.17686
139.275			0.62934	0.5901																	0.9111	0.85099							0.66858	0.65103	0.18336	0.1612
140.275			0.61139	0.591																	0.88694	0.85184							0.65581	0.6526	0.16849	0.20836
141.275			0.60728	0.59188																	0.90568	0.85269									0.16535	0.17728
142.275			0.62287	0.59276																	0.87911	0.85353									0.13829	0.18024
143.275			0.63744	0.59362																	0.95036	0.85436									0.16778	0.20723
144.275			0.65052	0.59449																	0.89705	0.85519									0.1717	0.19541
145.275			0.60936	0.59534																	0.90727	0.856									0.1604	0.26478
146.275			0.64099	0.59619																	0.85873	0.85681									0.16591	0.21381
147.275			0.62699	0.59703																	0.92325	0.85761									0.19928	0.23953
148.275			0.63516	0.59786																	0.88608	0.8584									0.17937	0.24405
149.275			0.60882	0.59869																	0.88885	0.85918									0.19167	0.16386
150.275			0.61173	0.59951																	0.88191	0.85996									0.19157	0.26322
151.275			0.63378	0.60032																	0.90002	0.86072									0.15329	0.16751
152.275			0.63195	0.60113																	0.90046	0.86148									0.15296	0.24187
153.275			0.62418	0.60193																	0.88993	0.86224									0.17693	0.18868
154.275			0.621	0.60273																	0.87525	0.86298									0.16929	0.19957
155.275			0.64363	0.60352																	0.88422	0.86372									0.16842	0.22801
156.275			0.64867	0.6043																	0.89166	0.86446									0.16007	0.2107
157.275			0.66441	0.60507																	0.90883	0.86518									0.1271	0.23517
158.275			0.64032	0.60584																	0.90169	0.8659									0.17148	0.19507
159.275			0.61803	0.60661																	0.9137	0.86662									0.17342	0.26499
160.275			0.62496	0.60737																	0.91774	0.86732									0.16756	0.23787
161.275			0.62971	0.60812																	0.88297	0.86802									0.1729	0.26513
162.275																					0.90317	0.86871									0.1502	0.17455
163.275																					0.86256	0.8694									0.15188	0.18082
164.275																					0.86109	0.87008									0.18446	0.1847
165.275																					0.87943	0.87076									0.1933	0.1969
166.275																					0.90504	0.87143									0.16062	0.1943
167.275																					0.9396	0.87209									0.17189	0.2361
168.275																					0.91798	0.87275									0.16016	0.22415
169.275																					0.91249	0.8734									0.15545	0.2127
170.275																					0.88667	0.87405									0.1827	0.19761
171.275																					0.92254	0.87469										0.2091
172.275																					0.91894	0.87532										0.2191
173.275																					0.94324	0.87595
174.275																					0.90281	0.87658
175.275																					0.91071	0.8772
176.275																					0.89726	0.87781
177.275																					0.89077	0.87842
178.275																					0.93156	0.87903
179.275
180.275
181.275

## Sheet: Fig 4c
Fig. 4c	Bar plot of t1/2 (in s) values from FRAP data at 0 and 48 h
0 h
Protein	1	2	3	4	5	6	Mean	SEM
BSA	1.781	2.388	2.44	2.56	1.86	2.11	2.18983	0.131806
b-lac	6.209	3.64	4.062	5.22	3.98	6.07	4.8635	0.458731
b-cas	3.887	5.36	3.29	4.22	3.34	4.15	4.04117	0.308912
a-lac	2.778	2.27	2.07	2.45	2.17	1.97	2.28467	0.119607
LT	11.53	11.13	12.94	12.5	11.68	11.83	11.935	0.271867
GG	21.89	19.091	22.61	24.35	20.78	18.34	21.1768	0.916285
LYS	5.855	4.23	5.94	4.37	5.67	4.82	5.1475	0.313857
CA	3.33	3.23	4.75	4.17	3.78	3.34	3.76667	0.244304
CATA	1.26	1.97	1.92	1.32	2.24	2.1	1.80167	0.168214
RNase A	3.77	3.67	4.77	3.2	4.1	4.55	4.01	0.238509
Cyt c	4.18	6.64	3.32	4.34	3.89	5.344	4.619	0.486466
Ub	1.2	1.83	0.82	1.65	0.956	1.45	1.31767	0.161531
Chymo	2.62	3.21	2.82	2.99	2.45	2.178	2.71133	0.152667
a-amy	10.86	9.21	6.36	7.33367	8.34	6.89	8.16561	0.682164
Alb	9.7	7.77	5.47	7.45	8.34	6.256	7.49767	0.613444
Hb	1.39	1.56	0.9	1.78	1.33	0.97	1.32167	0.138213
Mb	4.34	3.29	5.16	4.67	5.23	3.67	4.39333	0.321856
a-Syn	0.97	0.87	1.13	1.44	1.89	1.99	1.38167	0.193777
Tau	5.65	5.84	6.73	7.46	6.24	5.97	6.315	0.275424
48 h
Protein	1	2	3	4	5	6	Mean	SEM
BSA	3.36	3.56	2	4.12	3.845	3.56	3.4075	0.301601
b-lac	23.37	15.78	19.42	18.42	21.22	17.67	19.3133	1.09676
b-cas	Low recovery
a-lac	24.27	22.61	15.14	16.48	21.81	17.34	19.6083	1.53282
LT	Low recovery
GG	Low recovery
LYS	45.99	34.07	32.7	40.75	36.46	38.54	38.085	1.97954
CA	11.65	9.38	8.23	10.46	7.35	10.41	9.58	0.647652
CATA	Low recovery
RNase A	3.13	4.52	5.15	6.37	5.83	4.89	4.98167	0.459191
Cyt c	28.9	22.07	17.14	18.42	19.78	26.97	22.2133	1.94428
Ub	1.08	4.63	3.79	2.76	3.83	2.34	3.07167	0.520214
Chymo	13.53	12.61	9.4	11.45	9.69	10.445	11.1875	0.672525
a-amy	17.52	8.26	6.71	11.56	7.46	8.22	9.955	1.65774
Alb	10.53	5.87	10.81	9.46	8.78	11.34	9.465	0.813473
Hb	8.74	10.77	12.19	7.4	12.78	11.95	10.6383	0.872213
Mb	23.28	21.19	12.7	18.45	14.97	20.58	18.5283	1.63818
a-Syn	Low recovery
Tau	Low recovery

## Sheet: Fig. 4e
	Fig. 4e. CD spectroscopic analysis of selected proteins at 48 h
			β-cas θ (mdeg)			LT θ (mdeg)					α-Syn θ (mdeg)
		Wavelength (nm)	Dense	Dilute		Wavelength (nm)	Dense	Dilute		Wavelength (nm)	Dense	Dilute
		260	0	0		260	0	0		260	0	0
		259	0.064928	0.02393		259	0.06777	0.005001		259	0.015096	-0.012978
		258	0.13392	0.047507		258	0.18406	-0.012377		258	0.049166	-0.024358
		257	0.19742	0.058849		257	0.28634	-0.037887		257	0.096687	-0.036166
		256	0.25773	0.071943		256	0.3685	-0.062519		256	0.1526	-0.033381
		255	0.31177	0.095601		255	0.44753	-0.076713		255	0.2165	-0.022917
		254	0.33429	0.10483		254	0.48129	-0.094908		254	0.26745	-0.038443
		253	0.33672	0.11456		253	0.41614	-0.14125		253	0.31576	-0.04645
		252	0.29587	0.097007		252	0.3402	-0.18921		252	0.34926	-0.063482
		251	0.23383	0.066887		251	0.33594	-0.23244		251	0.30311	-0.07517
		250	0.1451	0.012429		250	0.36679	-0.29261		250	0.20423	-0.11994
		249	0.067242	-0.044977		249	0.27985	-0.36723		249	0.10088	-0.1752
		248	0.001244	-0.088324		248	0.058304	-0.46602		248	0.020727	-0.22172
		247	-0.074746	-0.13347		247	-0.17992	-0.57296		247	-0.060557	-0.27794
		246	-0.13778	-0.18169		246	-0.2911	-0.70571		246	-0.13372	-0.30978
		245	-0.19099	-0.24894		245	-0.30652	-0.88263		245	-0.20787	-0.35158
		244	-0.22479	-0.33159		244	-0.34916	-1.1377		244	-0.25236	-0.40921
		243	-0.28762	-0.45103		243	-0.4704	-1.4333		243	-0.28504	-0.48509
		242	-0.39917	-0.6359		242	-0.69604	-1.7983		242	-0.32199	-0.58375
		241	-0.55929	-0.86311		241	-0.99775	-2.2125		241	-0.40006	-0.68953
		240	-0.7332	-1.0954		240	-1.2772	-2.7033		240	-0.5342	-0.78785
		239	-0.92668	-1.3473		239	-1.4752	-3.2966		239	-0.67876	-0.91893
		238	-1.1417	-1.6242		238	-1.7355	-3.9257		238	-0.84559	-1.0809
		237	-1.3764	-1.9105		237	-2.1156	-4.6032		237	-1.0333	-1.2411
		236	-1.6444	-2.2283		236	-2.4852	-5.2919		236	-1.2407	-1.4144
		235	-1.926	-2.5455		235	-2.7286	-5.995		235	-1.477	-1.5941
		234	-2.2022	-2.8744		234	-2.9543	-6.711		234	-1.7231	-1.7946
		233	-2.4513	-3.1678		233	-3.2165	-7.3983		233	-2.0156	-1.9667
		232	-2.7174	-3.4587		232	-3.4444	-8.0706		232	-2.2915	-2.1567
		231	-2.9749	-3.741		231	-3.5982	-8.7432		231	-2.573	-2.3364
		230	-3.201	-4.0089		230	-3.7189	-9.5129		230	-2.8335	-2.5116
		229	-3.391	-4.2853		229	-3.8627	-10.317		229	-3.116	-2.6759
		228	-3.568	-4.5704		228	-3.9631	-11.192		228	-3.3994	-2.8375
		227	-3.7462	-4.8383		227	-4.0843	-12.102		227	-3.7293	-2.9549
		226	-3.9312	-5.1063		226	-4.3173	-13.035		226	-4.0272	-3.0718
		225	-4.1173	-5.342		225	-4.7606	-13.964		225	-4.2945	-3.1662
		224	-4.3048	-5.5538		224	-5.2842	-14.892		224	-4.5058	-3.2584
		223	-4.483	-5.7543		223	-5.8269	-15.81		223	-4.683	-3.295
		222	-4.675	-6.0042		222	-6.3375	-16.663		222	-4.8344	-3.3339
		221	-4.865	-6.2631		221	-6.7192	-17.46		221	-5.0102	-3.356
		220	-5.1085	-6.5956		220	-6.9064	-18.124		220	-5.1256	-3.4091
		219	-5.4182	-6.9614		219	-6.9791	-18.625		219	-5.2105	-3.4731
		218	-5.8219	-7.4005		218	-7.162	-18.991		218	-5.1775	-3.5571
		217	-6.2501	-7.8699		217	-7.4388	-19.308		217	-5.0946	-3.6703
		216	-6.7385	-8.4522		216	-7.6891	-19.588		216	-4.9295	-3.8787
		215	-7.3097	-9.1987		215	-7.7867	-19.813		215	-4.7239	-4.1956
		214	-8.012	-10.074		214	-7.7665	-20.04		214	-4.4512	-4.5848
		213	-8.8796	-11.155		213	-7.6901	-20.219		213	-4.1524	-5.0992
		212	-9.9928	-12.498		212	-7.6282	-20.315		212	-3.7535	-5.7608
		211	-11.285	-14.11		211	-7.6715	-20.257		211	-3.3389	-6.5996
		210	-12.735	-15.985		210	-7.7674	-20.158		210	-2.8191	-7.6482
		209	-14.293	-18.084		209	-7.8425	-19.754		209	-2.1832	-8.863
		208	-16.067	-20.3		208	-7.8991	-19.07		208	-1.3925	-10.232
		207	-17.913	-22.696		207	-7.7911	-17.825		207	-0.544	-11.538
		206	-19.927	-25.132		206	-7.2664	-15.868		206	0.29127	-13.028
		205	-21.634	-27.447		205	-6.3004	-12.88		205	0.95452	-14.613
		204	-23.056	-29.599		204	-4.9401	-9.048		204	1.6636	-16.239
		203	-24.139	-31.452		203	-3.4014	-4.7396		203	2.3278	-17.779
		202	-24.88	-32.985		202	-1.535	-0.22495		202	2.926	-19.204
		201	-25.219	-34.144		201	0.55636	4.1569		201	3.4148	-20.481
		200	-25.25	-34.98		200	3.3303	8.15		200	3.7904	-21.586
		199	-25.055	-35.526		199	6.2038	11.576		199	4.0563	-22.488
		198	-24.701	-35.775		198	8.0488	14.273		198	4.2442	-23.145

## Sheet: Fig. 4f
	Fig. 4f. ThT fluorescence intensity (in arbitrary units)
			0 h				48 h
		Protein	Set 1	Set 2	Mean		Set 1	Set 2	Mean
		b-cas	13.6	12.902	13.251		35.99	41.25	38.62
		CATA	44.65	39.53	42.09		272.12	292.016	282.068
		GG	0.576	1.85	1.213		32.35	69.59	50.97
		LT	8.67	7.77	8.22		21.14	11.67	16.405
		a-Syn	283.45	228.45	255.95		997.45	1134.45	1065.95
		Tau	17.022	28.8073	22.9147		190.182	189.593	189.887

## Sheet: Fig. 5a, 5b, 5c
Fig. 5a. Correlation plot of Csat and molecular weight						Fig. 5b. Correlation plot of Csat and SASA			Fig. 5c. Correlation plot of predicted Csat and experimental Csat
	Proteins	Csat (μM)	Molecular weight (kDa)		Proteins	Csat (μM)	SASA (Å)2		Proteins	Experimental Csat (μM)	Predicted Csat (μM)
	CATA	1	230		LT	1	29484.4		CATA	1	1.24002
	LT	1	78.1		CATA	1	63884.3		LT	1	2.49845
	Chymo	10	25.2		Chymo	10	10057.6		Chymo	10	35.9232
	β-lac	10	18.2		β-lac	10	8653.04		β-lac	10	67.3747
	Tau	10	45.8		Tau	10	11456.2		BSA	20	15.1437
	β-cas	20	23.5		BSA	20	27683.3		α-lac	20	100.137
	α-lac	20	14.1		α-lac	20	6972.57		α-amy	35	45.536
	BSA	20	66.4		α-amy	35	17679.9		Hb	100	64.3002
	α-amy	35	55.2		Hb	100	25807.4		Cyt c	100	116.512
	Alb	100	42.7		Cyt c	100	6377.29		LYS	100	122.158
	Cyt c	100	11.7		LYS	100	6708.71		Alb	100	14.1875
	LYS	100	14.7		Alb	100	15886.1		Mb	200	134.639
	Hb	100	61.9		Mb	200	8229.69		CA	200	39.8438
	Mb	200	16.9		CA	200	11508.7		RNase A	500	50.3133
	RNase A	500	13.6		RNase A	500	6640.77		α-Syn	600	135.614
	α-Syn	600	14.4		α-Syn	600	15286.3		Tau	10	79.542
	Ub	1000	8.5						FUS	2	0.743939
									TDP43	8	7.51912
									P53	2.2	0.3911
									HSA	10	23

[truncated: 29 more sheets: Fig. 5e, 5g, Fig. 5h, Fig. 6a, Fig. 6b, 6c, Fig. 6d, Fig 7d, 7g, 7j, Fig 7e, Fig 8d, Fig 8g, Supplementary Fig. 2a, Supplemetary Fig.2b,c, Supplementary Fig.5, Supplementary Fig.6, Supplementary Fig.7, Supplementary Fig. 9d, Supplementary Fig.11, Supplementary Fig.14, Supplementary Fig. 15b, Supplementary Fig. 16a-h, Supplementary Fig. 17 …]
